# Supplementary material for: Cell Migration–Proliferation Dichotomy in Cancer: Biological Fact or Experimental Artefact?
Source: Biology (Basel). 2024 Sep 24;13(10):753. doi: 10.3390/biology13100753 (PMC11504154; doi:10.3390/biology13100753)
Supplement: Supplementary file 1 [file biology-13-00753-s001.zip]

Archive with 1 entries (1 files):
- biology-3142825-supplementary.xlsx
