# Supplementary material for: Cell Migration–Proliferation Dichotomy in Cancer: Biological Fact or Experimental Artefact?
Source: Biology (Basel). 2024 Sep 24;13(10):753. doi: 10.3390/biology13100753 (PMC11504154; doi:10.3390/biology13100753)
Supplement: Supplementary file 1 [file biology-13-00753-s001.zip › biology-3142825-supplementary.xlsx]

## Sheet: CIN70_GOEA
Analysis Type:	PANTHER Overrepresentation Test (Released 20240226)
Annotation Version and Release Date:	GO Ontology database DOI: 10.5281/zenodo.10536401 Released 2024-01-17
Analyzed List:	upload_1 (Homo sapiens)
Reference List:	Homo sapiens (all genes in database)
Test Type:	FISHER
Correction:	FDR
GO biological process complete	Homo sapiens - REFLIST (20592)	upload_1 (71)	upload_1 (expected)	upload_1 (over/under)	upload_1 (fold Enrichment)	upload_1 (raw P-value)	upload_1 (FDR)
regulation of centriole-centriole cohesion (GO:0030997)	3	2	0.01	+	> 100	3.51e-05	0.00295
traversing start control point of mitotic cell cycle (GO:0007089)	4	2	0.01	+	> 100	7e-05	0.00539
spindle assembly involved in female meiosis I (GO:0007057)	4	2	0.01	+	> 100	7e-05	0.00536
meiotic cell cycle phase transition (GO:0044771)	4	2	0.01	+	> 100	7e-05	0.00534
meiotic chromosome separation (GO:0051307)	4	2	0.01	+	> 100	7e-05	0.00531
positive regulation of mitochondrial ATP synthesis coupled electron transport (GO:1905448)	4	2	0.01	+	> 100	7e-05	0.00528
DNA replication, removal of RNA primer (GO:0043137)	4	2	0.01	+	> 100	7e-05	0.00526
protein localization to condensed chromosome (GO:1903083)	13	5	0.04	+	> 100	5.32e-10	1.05e-07
protein localization to kinetochore (GO:0034501)	13	5	0.04	+	> 100	5.32e-10	1.04e-07
mitotic spindle midzone assembly (GO:0051256)	11	4	0.04	+	> 100	4.2e-08	5.93e-06
mitotic spindle elongation (GO:0000022)	11	4	0.04	+	> 100	4.2e-08	5.88e-06
regulation of metaphase/anaphase transition of meiotic cell cycle (GO:1902102)	6	2	0.02	+	96.68	0.000174	0.0119
regulation of mitochondrial ATP synthesis coupled electron transport (GO:1905446)	6	2	0.02	+	96.68	0.000174	0.0119
regulation of meiotic chromosome separation (GO:1905132)	6	2	0.02	+	96.68	0.000174	0.0118
female meiosis chromosome segregation (GO:0016321)	6	2	0.02	+	96.68	0.000174	0.0118
spindle elongation (GO:0051231)	13	4	0.04	+	89.24	9.06e-08	1.2e-05
telomere maintenance via semi-conservative replication (GO:0032201)	7	2	0.02	+	82.87	0.000243	0.0159
spindle midzone assembly (GO:0051255)	14	4	0.05	+	82.87	1.27e-07	1.63e-05
positive regulation of mitotic sister chromatid segregation (GO:0062033)	7	2	0.02	+	82.87	0.000243	0.0158
regulation of attachment of spindle microtubules to kinetochore (GO:0051988)	22	6	0.08	+	79.1	9.67e-11	2.14e-08
positive regulation of attachment of spindle microtubules to kinetochore (GO:0051987)	11	3	0.04	+	79.1	6.35e-06	0.000641
positive regulation of mitotic sister chromatid separation (GO:1901970)	19	5	0.07	+	76.32	4.73e-09	7.75e-07
positive regulation of attachment of mitotic spindle microtubules to kinetochore (GO:1902425)	8	2	0.03	+	72.51	0.000324	0.0205
meiotic cell cycle checkpoint signaling (GO:0033313)	8	2	0.03	+	72.51	0.000324	0.0204
negative regulation of stress-activated MAPK cascade (GO:0032873)	8	2	0.03	+	72.51	0.000324	0.0203
positive regulation of mitotic cell cycle spindle assembly checkpoint (GO:0090267)	12	3	0.04	+	72.51	8.45e-06	0.000836
double-strand break repair via break-induced replication (GO:0000727)	12	3	0.04	+	72.51	8.45e-06	0.000831
centrosome separation (GO:0051299)	8	2	0.03	+	72.51	0.000324	0.0202
positive regulation of mitotic cytokinesis (GO:1903490)	8	2	0.03	+	72.51	0.000324	0.0201
female meiosis I (GO:0007144)	13	3	0.04	+	66.93	1.1e-05	0.00106
positive regulation of spindle checkpoint (GO:0090232)	13	3	0.04	+	66.93	1.1e-05	0.00106
regulation of spindle checkpoint (GO:0090231)	22	5	0.08	+	65.92	1.06e-08	1.69e-06
regulation of attachment of mitotic spindle microtubules to kinetochore (GO:1902423)	9	2	0.03	+	64.45	0.000415	0.0245
spindle assembly involved in female meiosis (GO:0007056)	9	2	0.03	+	64.45	0.000415	0.0244
negative regulation of stress-activated protein kinase signaling cascade (GO:0070303)	9	2	0.03	+	64.45	0.000415	0.0244
positive regulation of ubiquitin protein ligase activity (GO:1904668)	9	2	0.03	+	64.45	0.000415	0.0243
positive regulation of DNA-directed DNA polymerase activity (GO:1900264)	9	2	0.03	+	64.45	0.000415	0.0242
regulation of DNA-directed DNA polymerase activity (GO:1900262)	9	2	0.03	+	64.45	0.000415	0.0241
positive regulation of sister chromatid cohesion (GO:0045876)	9	2	0.03	+	64.45	0.000415	0.024
positive regulation of chromosome segregation (GO:0051984)	28	6	0.1	+	62.15	4.8e-10	9.76e-08
negative regulation of mitotic sister chromatid separation (GO:2000816)	33	7	0.11	+	61.52	1.7e-11	4.55e-09
negative regulation of mitotic sister chromatid segregation (GO:0033048)	33	7	0.11	+	61.52	1.7e-11	4.47e-09
negative regulation of sister chromatid segregation (GO:0033046)	33	7	0.11	+	61.52	1.7e-11	4.39e-09
negative regulation of mitotic metaphase/anaphase transition (GO:0045841)	33	7	0.11	+	61.52	1.7e-11	4.32e-09
protein localization to chromosome, centromeric region (GO:0071459)	24	5	0.08	+	60.42	1.71e-08	2.6e-06
regulation of mitotic sister chromatid separation (GO:0010965)	59	12	0.2	+	58.99	1.05e-18	6.38e-16
negative regulation of metaphase/anaphase transition of cell cycle (GO:1902100)	35	7	0.12	+	58.01	2.66e-11	6.44e-09
regulation of mitotic sister chromatid segregation (GO:0033047)	55	11	0.19	+	58.01	3.86e-17	2.1e-14
negative regulation of chromosome separation (GO:1905819)	35	7	0.12	+	58.01	2.66e-11	6.34e-09
positive regulation of establishment of protein localization to telomere (GO:1904851)	10	2	0.03	+	58.01	0.000518	0.0288
mitotic spindle assembly checkpoint signaling (GO:0007094)	30	6	0.1	+	58.01	7.53e-10	1.43e-07
DNA strand elongation involved in DNA replication (GO:0006271)	15	3	0.05	+	58.01	1.73e-05	0.00162
mitotic spindle checkpoint signaling (GO:0071174)	30	6	0.1	+	58.01	7.53e-10	1.42e-07
spindle assembly checkpoint signaling (GO:0071173)	30	6	0.1	+	58.01	7.53e-10	1.4e-07
positive regulation of chromosome separation (GO:1905820)	30	6	0.1	+	58.01	7.53e-10	1.38e-07
positive regulation of mitotic metaphase/anaphase transition (GO:0045842)	15	3	0.05	+	58.01	1.73e-05	0.00161
negative regulation of mitotic nuclear division (GO:0045839)	41	8	0.14	+	56.59	1.16e-12	3.85e-10
negative regulation of chromosome segregation (GO:0051985)	36	7	0.12	+	56.39	3.3e-11	7.73e-09
spindle checkpoint signaling (GO:0031577)	31	6	0.11	+	56.13	9.31e-10	1.63e-07
regulation of mitotic cell cycle spindle assembly checkpoint (GO:0090266)	21	4	0.07	+	55.24	7.43e-07	8.58e-05
regulation of mitotic spindle checkpoint (GO:1903504)	21	4	0.07	+	55.24	7.43e-07	8.51e-05
positive regulation of metaphase/anaphase transition of cell cycle (GO:1902101)	16	3	0.06	+	54.38	2.13e-05	0.00191
regulation of mitotic cytokinesis (GO:1902412)	11	2	0.04	+	52.73	0.000632	0.0346
chromosome separation (GO:0051304)	11	2	0.04	+	52.73	0.000632	0.0345
regulation of establishment of protein localization to telomere (GO:0070203)	11	2	0.04	+	52.73	0.000632	0.0344
positive regulation of protein localization to Cajal body (GO:1904871)	11	2	0.04	+	52.73	0.000632	0.0343
regulation of protein localization to Cajal body (GO:1904869)	11	2	0.04	+	52.73	0.000632	0.0342
DNA replication initiation (GO:0006270)	28	5	0.1	+	51.79	3.9e-08	5.56e-06
regulation of sister chromatid cohesion (GO:0007063)	17	3	0.06	+	51.18	2.58e-05	0.00227
regulation of chromosome separation (GO:1905818)	74	13	0.26	+	50.95	2.71e-19	1.79e-16
regulation of meiotic cell cycle phase transition (GO:1901993)	12	2	0.04	+	48.34	0.000757	0.0405
negative regulation of nuclear division (GO:0051784)	48	8	0.17	+	48.34	4.5e-12	1.43e-09
meiotic spindle assembly (GO:0090306)	12	2	0.04	+	48.34	0.000757	0.0403
regulation of establishment of protein localization to chromosome (GO:0070202)	12	2	0.04	+	48.34	0.000757	0.0402
positive regulation of cell cycle checkpoint (GO:1901978)	19	3	0.07	+	45.79	3.66e-05	0.00306
meiotic spindle organization (GO:0000212)	19	3	0.07	+	45.79	3.66e-05	0.00305
regulation of ubiquitin protein ligase activity (GO:1904666)	19	3	0.07	+	45.79	3.66e-05	0.00303
regulation of mitotic metaphase/anaphase transition (GO:0030071)	90	14	0.31	+	45.12	6.35e-20	5.69e-17
female meiotic nuclear division (GO:0007143)	39	6	0.13	+	44.62	4.04e-09	6.69e-07
nuclear DNA replication (GO:0033260)	26	4	0.09	+	44.62	1.83e-06	0.000199
positive regulation of protein localization to chromosome, telomeric region (GO:1904816)	13	2	0.04	+	44.62	0.000892	0.0464
somatic hypermutation of immunoglobulin genes (GO:0016446)	13	2	0.04	+	44.62	0.000892	0.0463
regulation of metaphase/anaphase transition of cell cycle (GO:1902099)	93	14	0.32	+	43.66	1.03e-19	7.16e-17
DNA strand elongation (GO:0022616)	20	3	0.07	+	43.5	4.29e-05	0.00348
cell cycle DNA replication (GO:0044786)	27	4	0.09	+	42.97	2.14e-06	0.00023
regulation of sister chromatid segregation (GO:0033045)	105	15	0.36	+	41.43	1.05e-20	1.23e-17
DNA unwinding involved in DNA replication (GO:0006268)	21	3	0.07	+	41.43	5e-05	0.00401
mitotic spindle assembly (GO:0090307)	51	7	0.18	+	39.81	4.39e-10	9.04e-08
cell cycle G2/M phase transition (GO:0044839)	55	7	0.19	+	36.91	7.61e-10	1.38e-07
regulation of mitotic nuclear division (GO:0007088)	118	15	0.41	+	36.87	6.58e-20	5.58e-17
regulation of chromosome segregation (GO:0051983)	131	16	0.45	+	35.42	6.68e-21	9.25e-18
mitotic spindle organization (GO:0007052)	96	11	0.33	+	33.23	2.55e-14	1.05e-11
positive regulation of telomere maintenance via telomerase (GO:0032212)	35	4	0.12	+	33.15	6.27e-06	0.000637
negative regulation of chromosome organization (GO:2001251)	79	9	0.27	+	33.04	6.92e-12	2.03e-09
regulation of cell cycle checkpoint (GO:1901976)	45	5	0.16	+	32.23	4.64e-07	5.48e-05
regulation of meiotic nuclear division (GO:0040020)	36	4	0.12	+	32.23	7.03e-06	0.000705
regulation of nuclear division (GO:0051783)	147	16	0.51	+	31.57	4.51e-20	4.3e-17
positive regulation of G2/M transition of mitotic cell cycle (GO:0010971)	28	3	0.1	+	31.07	0.000121	0.00858
microtubule cytoskeleton organization involved in mitosis (GO:1902850)	131	14	0.45	+	31	1.55e-17	8.72e-15
positive regulation of telomere maintenance via telomere lengthening (GO:1904358)	38	4	0.13	+	30.53	8.76e-06	0.000856
G2/M transition of mitotic cell cycle (GO:0000086)	50	5	0.17	+	29	7.93e-07	9.02e-05
positive regulation of mitotic cell cycle phase transition (GO:1901992)	91	9	0.31	+	28.68	2.55e-11	6.27e-09
positive regulation of cell cycle G2/M phase transition (GO:1902751)	31	3	0.11	+	28.07	0.000165	0.0115
mismatch repair (GO:0006298)	31	3	0.11	+	28.07	0.000165	0.0114
liver regeneration (GO:0097421)	31	3	0.11	+	28.07	0.000165	0.0114
spindle assembly (GO:0051225)	98	9	0.34	+	26.64	5.03e-11	1.16e-08
positive regulation of telomerase activity (GO:0051973)	33	3	0.11	+	26.37	0.000199	0.0132
positive regulation of G1/S transition of mitotic cell cycle (GO:1900087)	44	4	0.15	+	26.37	1.59e-05	0.00151
sister chromatid segregation (GO:0000819)	144	13	0.5	+	26.18	2.26e-15	9.86e-13
positive regulation of cell cycle phase transition (GO:1901989)	111	10	0.38	+	26.13	4.81e-12	1.47e-09
meiotic chromosome segregation (GO:0045132)	90	8	0.31	+	25.78	8.24e-10	1.46e-07
positive regulation of mitotic nuclear division (GO:0045840)	45	4	0.16	+	25.78	1.74e-05	0.0016
positive regulation of cytokinesis (GO:0032467)	46	4	0.16	+	25.22	1.9e-05	0.00172
mitotic sister chromatid segregation (GO:0000070)	140	12	0.48	+	24.86	5.49e-14	2.2e-11
positive regulation of cell cycle G1/S phase transition (GO:1902808)	59	5	0.2	+	24.58	1.83e-06	0.000201
meiosis I cell cycle process (GO:0061982)	130	11	0.45	+	24.54	7.67e-13	2.72e-10
positive regulation of DNA biosynthetic process (GO:2000573)	71	6	0.24	+	24.51	1.63e-07	2.03e-05
regulation of chromosome organization (GO:0033044)	249	21	0.86	+	24.46	7.37e-24	1.25e-20
mitotic nuclear division (GO:0140014)	166	14	0.57	+	24.46	4.54e-16	2.16e-13
mitotic cytokinesis (GO:0000281)	83	7	0.29	+	24.46	1.44e-08	2.24e-06
regulation of DNA-templated DNA replication (GO:0090329)	48	4	0.17	+	24.17	2.25e-05	0.002
positive regulation of mitotic cell cycle (GO:0045931)	122	10	0.42	+	23.77	1.25e-11	3.46e-09
positive regulation of chromosome organization (GO:2001252)	110	9	0.38	+	23.73	1.44e-10	3.04e-08
positive regulation of nuclear division (GO:0051785)	62	5	0.21	+	23.39	2.35e-06	0.00025
protein localization to chromosome (GO:0034502)	87	7	0.3	+	23.34	2.01e-08	3.03e-06
spindle organization (GO:0007051)	163	13	0.56	+	23.13	1.15e-14	4.88e-12
regulation of ubiquitin-protein transferase activity (GO:0051438)	38	3	0.13	+	22.9	0.000304	0.0193
nuclear chromosome segregation (GO:0098813)	234	18	0.81	+	22.31	9.41e-20	7.17e-17
regulation of cytokinesis (GO:0032465)	92	7	0.32	+	22.07	2.97e-08	4.35e-06
cytokinetic process (GO:0032506)	40	3	0.14	+	21.75	0.000354	0.0216
protein localization to microtubule cytoskeleton (GO:0072698)	40	3	0.14	+	21.75	0.000354	0.0215
positive regulation of cell cycle process (GO:0090068)	255	19	0.88	+	21.61	1.44e-20	1.57e-17
2'-deoxyribonucleotide metabolic process (GO:0009394)	41	3	0.14	+	21.22	0.000381	0.023
regulation of meiotic cell cycle (GO:0051445)	69	5	0.24	+	21.02	4e-06	0.000418
regulation of telomere maintenance via telomerase (GO:0032210)	56	4	0.19	+	20.72	4.16e-05	0.00339
positive regulation of telomere maintenance (GO:0032206)	70	5	0.24	+	20.72	4.3e-06	0.000442
deoxyribonucleotide metabolic process (GO:0009262)	42	3	0.14	+	20.72	0.000409	0.0245
chromosome condensation (GO:0030261)	42	3	0.14	+	20.72	0.000409	0.0244
deoxyribose phosphate metabolic process (GO:0019692)	42	3	0.14	+	20.72	0.000409	0.0243
meiosis I (GO:0007127)	127	9	0.44	+	20.55	5.23e-10	1.05e-07
base-excision repair (GO:0006284)	43	3	0.15	+	20.23	0.000439	0.0251
cell cycle phase transition (GO:0044770)	158	11	0.54	+	20.19	6.58e-12	1.97e-09
mitotic cell cycle checkpoint signaling (GO:0007093)	130	9	0.45	+	20.08	6.44e-10	1.24e-07
protein localization to cytoskeleton (GO:0044380)	44	3	0.15	+	19.77	0.00047	0.0266
regulation of G2/M transition of mitotic cell cycle (GO:0010389)	103	7	0.36	+	19.71	6.52e-08	8.95e-06
DNA-templated DNA replication (GO:0006261)	133	9	0.46	+	19.63	7.9e-10	1.42e-07
meiotic cell cycle process (GO:1903046)	194	13	0.67	+	19.43	1.11e-13	4.22e-11
cell cycle checkpoint signaling (GO:0000075)	165	11	0.57	+	19.34	1.06e-11	2.98e-09
negative regulation of mitotic cell cycle phase transition (GO:1901991)	168	11	0.58	+	18.99	1.29e-11	3.5e-09
nuclear division (GO:0000280)	321	21	1.11	+	18.97	1.57e-21	2.4e-18
regulation of telomerase activity (GO:0051972)	46	3	0.16	+	18.91	0.000536	0.0296
meiotic nuclear division (GO:0140013)	173	11	0.6	+	18.44	1.77e-11	4.42e-09
mitotic cell cycle process (GO:1903047)	510	32	1.76	+	18.2	9.92e-33	3.78e-29
meiotic cell cycle (GO:0051321)	256	16	0.88	+	18.13	3.54e-16	1.74e-13
cytoskeleton-dependent cytokinesis (GO:0061640)	112	7	0.39	+	18.13	1.16e-07	1.53e-05
regulation of telomere maintenance via telomere lengthening (GO:1904356)	64	4	0.22	+	18.13	7.05e-05	0.00527
mitotic cell cycle phase transition (GO:0044772)	145	9	0.5	+	18	1.7e-09	2.88e-07
cellular response to hydrogen peroxide (GO:0070301)	65	4	0.22	+	17.85	7.49e-05	0.00555
cytokinesis (GO:0000910)	114	7	0.39	+	17.81	1.31e-07	1.68e-05
negative regulation of G2/M transition of mitotic cell cycle (GO:0010972)	66	4	0.23	+	17.58	7.96e-05	0.00586
organelle fission (GO:0048285)	347	21	1.2	+	17.55	7.99e-21	1.02e-17
regulation of cell cycle G2/M phase transition (GO:1902749)	116	7	0.4	+	17.5	1.48e-07	1.87e-05
chromosome segregation (GO:0007059)	332	20	1.14	+	17.47	8.51e-20	6.82e-17
regulation of mitotic cell cycle phase transition (GO:1901990)	334	20	1.15	+	17.37	9.58e-20	6.95e-17
homologous chromosome segregation (GO:0045143)	67	4	0.23	+	17.32	8.44e-05	0.00616
double-strand break repair via homologous recombination (GO:0000724)	119	7	0.41	+	17.06	1.76e-07	2.19e-05
negative regulation of cell cycle G2/M phase transition (GO:1902750)	68	4	0.23	+	17.06	8.94e-05	0.00646
animal organ regeneration (GO:0031100)	68	4	0.23	+	17.06	8.94e-05	0.00643
positive regulation of cell cycle (GO:0045787)	324	19	1.12	+	17.01	1.34e-18	7.86e-16
negative regulation of cell cycle process (GO:0010948)	275	16	0.95	+	16.87	1.1e-15	4.92e-13
chromosome organization (GO:0051276)	468	27	1.61	+	16.73	2.35e-26	5.11e-23
mitotic cell cycle (GO:0000278)	594	34	2.05	+	16.6	1.34e-33	1.02e-29
negative regulation of cell cycle phase transition (GO:1901988)	229	13	0.79	+	16.46	9.3e-13	3.22e-10
recombinational repair (GO:0000725)	124	7	0.43	+	16.37	2.34e-07	2.88e-05
DNA replication (GO:0006260)	196	11	0.68	+	16.28	6.82e-11	1.53e-08
negative regulation of mitotic cell cycle (GO:0045930)	217	12	0.75	+	16.04	1.03e-11	2.95e-09
DNA conformation change (GO:0071103)	91	5	0.31	+	15.94	1.56e-05	0.0015
regulation of DNA replication (GO:0006275)	128	7	0.44	+	15.86	2.91e-07	3.49e-05
centrosome cycle (GO:0007098)	93	5	0.32	+	15.59	1.73e-05	0.00163
cell division (GO:0051301)	525	28	1.81	+	15.47	1.97e-26	5e-23
positive regulation of cell division (GO:0051781)	94	5	0.32	+	15.43	1.83e-05	0.00167
DNA duplex unwinding (GO:0032508)	76	4	0.26	+	15.26	0.000138	0.00974
regulation of DNA biosynthetic process (GO:2000278)	118	6	0.41	+	14.75	3.29e-06	0.000349
regulation of cell cycle phase transition (GO:1901987)	434	22	1.5	+	14.7	3.77e-20	3.83e-17
DNA geometric change (GO:0032392)	82	4	0.28	+	14.15	0.000185	0.0124
metaphase chromosome alignment (GO:0051310)	82	4	0.28	+	14.15	0.000185	0.0124
DNA recombination (GO:0006310)	252	12	0.87	+	13.81	5.87e-11	1.33e-08
regulation of telomere maintenance (GO:0032204)	106	5	0.37	+	13.68	3.27e-05	0.00281
telomere organization (GO:0032200)	107	5	0.37	+	13.55	3.42e-05	0.00291
microtubule organizing center organization (GO:0031023)	107	5	0.37	+	13.55	3.42e-05	0.00289
regulation of mitotic cell cycle (GO:0007346)	498	22	1.72	+	12.81	7.19e-19	4.57e-16
negative regulation of cell cycle (GO:0045786)	363	16	1.25	+	12.78	8.31e-14	3.25e-11
regulation of cell division (GO:0051302)	185	8	0.64	+	12.54	2.39e-07	2.92e-05
cell cycle process (GO:0022402)	880	38	3.03	+	12.52	2.09e-33	1.06e-29
regulation of cell cycle process (GO:0010564)	726	31	2.5	+	12.38	1.65e-26	5.02e-23
establishment of chromosome localization (GO:0051303)	96	4	0.33	+	12.08	0.000339	0.0209
telomere maintenance (GO:0000723)	97	4	0.33	+	11.96	0.000353	0.0217
positive regulation of protein localization to nucleus (GO:1900182)	97	4	0.33	+	11.96	0.000353	0.0216
response to hydrogen peroxide (GO:0042542)	98	4	0.34	+	11.84	0.000367	0.0222
positive regulation of DNA repair (GO:0045739)	130	5	0.45	+	11.15	8.66e-05	0.00628
chromosome localization (GO:0050000)	104	4	0.36	+	11.15	0.00046	0.0262
female gamete generation (GO:0007292)	159	6	0.55	+	10.94	1.82e-05	0.00168
double-strand break repair (GO:0006302)	217	8	0.75	+	10.69	8.04e-07	9.08e-05
regulation of G1/S transition of mitotic cell cycle (GO:2000045)	164	6	0.57	+	10.61	2.17e-05	0.00194
positive regulation of DNA metabolic process (GO:0051054)	303	11	1.04	+	10.53	6.83e-09	1.11e-06
cell cycle (GO:0007049)	1265	45	4.36	+	10.32	5.31e-37	8.09e-33
blastocyst development (GO:0001824)	114	4	0.39	+	10.18	0.000651	0.035
DNA repair (GO:0006281)	519	18	1.79	+	10.06	1.14e-13	4.23e-11
cellular response to radiation (GO:0071478)	174	6	0.6	+	10	3.03e-05	0.00266
response to estradiol (GO:0032355)	116	4	0.4	+	10	0.000695	0.0373
DNA integrity checkpoint signaling (GO:0031570)	122	4	0.42	+	9.51	0.000839	0.0442
response to UV (GO:0009411)	156	5	0.54	+	9.3	0.000204	0.0135
negative regulation of organelle organization (GO:0010639)	345	11	1.19	+	9.25	2.6e-08	3.89e-06
regulation of cell cycle G1/S phase transition (GO:1902806)	191	6	0.66	+	9.11	5.11e-05	0.00406
regulation of cell cycle (GO:0051726)	1090	34	3.76	+	9.05	7.78e-25	1.48e-21
microtubule cytoskeleton organization (GO:0000226)	557	17	1.92	+	8.85	4.67e-12	1.45e-09
positive regulation of organelle organization (GO:0010638)	504	15	1.74	+	8.63	1.43e-10	3.07e-08
DNA metabolic process (GO:0006259)	776	23	2.68	+	8.6	6.21e-16	2.87e-13
non-membrane-bounded organelle assembly (GO:0140694)	344	10	1.19	+	8.43	2.78e-07	3.36e-05
regulation of DNA metabolic process (GO:0051052)	522	15	1.8	+	8.33	2.33e-10	4.87e-08
regulation of reproductive process (GO:2000241)	215	6	0.74	+	8.09	9.83e-05	0.007
positive regulation of transferase activity (GO:0051347)	376	10	1.3	+	7.71	6.27e-07	7.35e-05
DNA damage response (GO:0006974)	778	20	2.68	+	7.46	1.01e-12	3.43e-10
protein-DNA complex assembly (GO:0065004)	195	5	0.67	+	7.44	0.000568	0.0312
regulation of organelle organization (GO:0033043)	1185	28	4.09	+	6.85	5.9e-17	3.1e-14
regulation of DNA repair (GO:0006282)	214	5	0.74	+	6.78	0.000863	0.0451
response to radiation (GO:0009314)	428	10	1.48	+	6.78	2.02e-06	0.000218
regulation of transferase activity (GO:0051338)	640	14	2.21	+	6.34	3.2e-08	4.64e-06
microtubule-based process (GO:0007017)	824	17	2.84	+	5.98	2e-09	3.35e-07
response to light stimulus (GO:0009416)	318	6	1.1	+	5.47	0.000798	0.0422
cellular response to abiotic stimulus (GO:0071214)	322	6	1.11	+	5.4	0.000851	0.0447
cellular response to environmental stimulus (GO:0104004)	322	6	1.11	+	5.4	0.000851	0.0446
sexual reproduction (GO:0019953)	1052	19	3.63	+	5.24	1.69e-09	2.89e-07
in utero embryonic development (GO:0001701)	405	7	1.4	+	5.01	0.000487	0.0274
protein localization to organelle (GO:0033365)	739	12	2.55	+	4.71	7.65e-06	0.000763
chromatin remodeling (GO:0006338)	621	10	2.14	+	4.67	5.1e-05	0.00407
negative regulation of cellular component organization (GO:0051129)	716	11	2.47	+	4.46	3.18e-05	0.00277
cellular response to stress (GO:0033554)	1588	23	5.48	+	4.2	1.55e-09	2.68e-07
chromatin organization (GO:0006325)	768	11	2.65	+	4.15	6.01e-05	0.00475
positive regulation of cellular component organization (GO:0051130)	1118	16	3.85	+	4.15	9.7e-07	0.000108
reproductive process (GO:0022414)	1470	21	5.07	+	4.14	1.26e-08	1.98e-06
reproduction (GO:0000003)	1482	21	5.11	+	4.11	1.45e-08	2.23e-06
protein-DNA complex organization (GO:0071824)	856	12	2.95	+	4.07	3.29e-05	0.00282
cytoskeleton organization (GO:0007010)	1255	17	4.33	+	3.93	8.89e-07	9.96e-05
organelle organization (GO:0006996)	3099	41	10.69	+	3.84	1.31e-16	6.68e-14
organelle assembly (GO:0070925)	861	11	2.97	+	3.71	0.000165	0.0113
protein-containing complex assembly (GO:0065003)	1270	16	4.38	+	3.65	5.07e-06	0.000519
positive regulation of catalytic activity (GO:0043085)	884	11	3.05	+	3.61	0.000208	0.0137
gamete generation (GO:0007276)	807	10	2.78	+	3.59	0.000428	0.0246
regulation of cellular component organization (GO:0051128)	2442	30	8.42	+	3.56	9.85e-11	2.15e-08
multicellular organismal reproductive process (GO:0048609)	913	11	3.15	+	3.49	0.000274	0.0176
multicellular organism reproduction (GO:0032504)	959	11	3.31	+	3.33	0.000417	0.024
nucleic acid metabolic process (GO:0090304)	2180	25	7.52	+	3.33	2.81e-08	4.16e-06
protein-containing complex organization (GO:0043933)	2027	22	6.99	+	3.15	6.7e-07	7.79e-05
response to abiotic stimulus (GO:0009628)	1112	12	3.83	+	3.13	0.000386	0.0232
regulation of catalytic activity (GO:0050790)	1408	15	4.85	+	3.09	7.44e-05	0.00553
cellular component assembly (GO:0022607)	2459	26	8.48	+	3.07	6.98e-08	9.42e-06
nucleobase-containing compound metabolic process (GO:0006139)	2743	29	9.46	+	3.07	8.1e-09	1.3e-06
intracellular signal transduction (GO:0035556)	1514	16	5.22	+	3.07	4.49e-05	0.00362
cellular component biogenesis (GO:0044085)	2708	27	9.34	+	2.89	1.18e-07	1.54e-05
heterocycle metabolic process (GO:0046483)	2931	29	10.11	+	2.87	3.66e-08	5.27e-06
cellular aromatic compound metabolic process (GO:0006725)	2971	29	10.24	+	2.83	4.96e-08	6.88e-06
organic cyclic compound metabolic process (GO:1901360)	3226	30	11.12	+	2.7	7.74e-08	1.04e-05
cellular nitrogen compound metabolic process (GO:0034641)	3288	29	11.34	+	2.56	4.61e-07	5.49e-05
protein localization (GO:0008104)	1944	17	6.7	+	2.54	0.000257	0.0166
cellular macromolecule localization (GO:0070727)	1951	17	6.73	+	2.53	0.000268	0.0172
cellular component organization (GO:0016043)	5636	49	19.43	+	2.52	3.15e-13	1.14e-10
cellular localization (GO:0051641)	2660	23	9.17	+	2.51	1.69e-05	0.0016
cellular component organization or biogenesis (GO:0071840)	5852	49	20.18	+	2.43	1.47e-12	4.76e-10
macromolecule localization (GO:0033036)	2385	19	8.22	+	2.31	0.000498	0.0279
positive regulation of nitrogen compound metabolic process (GO:0051173)	2998	22	10.34	+	2.13	0.000507	0.0283
response to stress (GO:0006950)	3419	25	11.79	+	2.12	0.000148	0.0104
positive regulation of cellular process (GO:0048522)	5707	41	19.68	+	2.08	1.41e-07	1.79e-05
positive regulation of macromolecule metabolic process (GO:0010604)	3413	24	11.77	+	2.04	0.000337	0.0209
macromolecule metabolic process (GO:0043170)	5648	38	19.47	+	1.95	3.41e-06	0.000359
positive regulation of metabolic process (GO:0009893)	3719	25	12.82	+	1.95	0.000526	0.0292
positive regulation of biological process (GO:0048518)	6210	41	21.41	+	1.91	1.57e-06	0.000174
negative regulation of cellular process (GO:0048523)	4848	32	16.72	+	1.91	6.35e-05	0.00496
regulation of nitrogen compound metabolic process (GO:0051171)	5474	35	18.87	+	1.85	4.11e-05	0.00337
nitrogen compound metabolic process (GO:0006807)	6426	41	22.16	+	1.85	4.15e-06	0.00043
regulation of primary metabolic process (GO:0080090)	5622	35	19.38	+	1.81	8.19e-05	0.006
negative regulation of biological process (GO:0048519)	5208	32	17.96	+	1.78	0.000301	0.0192
regulation of macromolecule metabolic process (GO:0060255)	6033	37	20.8	+	1.78	6.34e-05	0.00498
cellular metabolic process (GO:0044237)	6416	38	22.12	+	1.72	9.36e-05	0.0067
primary metabolic process (GO:0044238)	6944	41	23.94	+	1.71	4.03e-05	0.00332
organic substance metabolic process (GO:0071704)	7437	43	25.64	+	1.68	3.2e-05	0.00277
regulation of metabolic process (GO:0019222)	6559	37	22.62	+	1.64	0.000472	0.0267
metabolic process (GO:0008152)	7979	43	27.51	+	1.56	0.000216	0.0142
regulation of cellular process (GO:0050794)	11167	56	38.5	+	1.45	2.1e-05	0.0019
regulation of biological process (GO:0050789)	11722	56	40.42	+	1.39	0.000157	0.011
biological regulation (GO:0065007)	12141	57	41.86	+	1.36	0.000231	0.0151
cellular process (GO:0009987)	14948	69	51.54	+	1.34	6.84e-08	9.31e-06
biological_process (GO:0008150)	17805	71	61.39	+	1.16	6.83e-05	0.00528
Unclassified (UNCLASSIFIED)	2787	0	9.61	-	< 0.01	6.83e-05	0.00531

## Sheet: GSEA_CRC_DI-HIGH
	TCGA CRC COHORT
		DICHOTOMY INDEX-HIGH SUBSET
	GS	SIZE	ES	NES	NOM p-val	FDR q-val	FWER p-val	RANK AT MAX	LEADING EDGE
1	HALLMARK_MYC_TARGETS_V1	200	-0.87	-4.26	0	0	0	4183	tags=88%, list=10%, signal=97%
2	HALLMARK_E2F_TARGETS	200	-0.86	-4.05	0	0	0	4448	tags=87%, list=11%, signal=97%
3	HALLMARK_OXIDATIVE_PHOSPHORYLATION	200	-0.82	-3.97	0	0	0	2941	tags=70%, list=7%, signal=75%
4	HALLMARK_G2M_CHECKPOINT	200	-0.76	-3.53	0	0	0	4238	tags=71%, list=10%, signal=78%
5	HALLMARK_MYC_TARGETS_V2	58	-0.85	-3.36	0	0	0	4423	tags=84%, list=11%, signal=95%
6	HALLMARK_MTORC1_SIGNALING	200	-0.62	-3.07	0	0	0	4001	tags=53%, list=10%, signal=58%
7	HALLMARK_DNA_REPAIR	150	-0.6	-2.72	0	0	0	5346	tags=52%, list=13%, signal=60%
8	HALLMARK_FATTY_ACID_METABOLISM	158	-0.57	-2.62	0	0	0	4737	tags=50%, list=12%, signal=56%
9	HALLMARK_UNFOLDED_PROTEIN_RESPONSE	113	-0.59	-2.56	0	0	0	5450	tags=51%, list=13%, signal=59%
10	HALLMARK_PEROXISOME	103	-0.51	-2.26	0	0	0	4667	tags=41%, list=11%, signal=46%
11	HALLMARK_GLYCOLYSIS	200	-0.44	-2.08	0	0	0	5837	tags=45%, list=14%, signal=52%
12	HALLMARK_ADIPOGENESIS	200	-0.39	-1.89	0	0	0	4138	tags=41%, list=10%, signal=45%
13	HALLMARK_SPERMATOGENESIS	135	-0.4	-1.84	0	0	0	2958	tags=26%, list=7%, signal=28%
14	HALLMARK_REACTIVE_OXYGEN_SPECIES_PATHWAY	48	-0.46	-1.79	0	0	0.001	4761	tags=46%, list=12%, signal=52%
15	HALLMARK_PROTEIN_SECRETION	96	-0.39	-1.7	0	0.004	0.009	6303	tags=40%, list=15%, signal=47%
16	HALLMARK_MITOTIC_SPINDLE	199	-0.35	-1.63	0	0.007	0.021	2635	tags=23%, list=6%, signal=24%
17	HALLMARK_UV_RESPONSE_UP	157	-0.33	-1.57	0	0.008	0.027	4412	tags=32%, list=11%, signal=36%
18	HALLMARK_CHOLESTEROL_HOMEOSTASIS	74	-0.36	-1.48	0.034	0.019	0.062	4323	tags=31%, list=11%, signal=35%
19	HALLMARK_XENOBIOTIC_METABOLISM	200	-0.3	-1.43	0	0.024	0.083	4398	tags=31%, list=11%, signal=34%
20	HALLMARK_PI3K_AKT_MTOR_SIGNALING	105	-0.33	-1.42	0	0.023	0.086	6101	tags=33%, list=15%, signal=39%
21	HALLMARK_ESTROGEN_RESPONSE_LATE	200	-0.29	-1.4	0	0.025	0.095	3644	tags=25%, list=9%, signal=27%

## Sheet: GSEA_CRC_DI-LOW
	TCGA CRC COHORT
		DICHOTOMY INDEX-LOW SUBSET
	GS	SIZE	ES	NES	NOM p-val	FDR q-val	FWER p-val	RANK AT MAX	LEADING EDGE
1	HALLMARK_EPITHELIAL_MESENCHYMAL_TRANSITION	200	0.85	3.03	0	0	0	3613	tags=73%, list=9%, signal=80%
2	HALLMARK_MYOGENESIS	200	0.74	2.61	0	0	0	5108	tags=57%, list=12%, signal=65%
3	HALLMARK_INFLAMMATORY_RESPONSE	200	0.71	2.5	0	0	0	5126	tags=50%, list=12%, signal=56%
4	HALLMARK_COAGULATION	138	0.72	2.48	0	0	0	3007	tags=36%, list=7%, signal=38%
5	HALLMARK_APICAL_JUNCTION	200	0.7	2.47	0	0	0	6625	tags=56%, list=16%, signal=66%
6	HALLMARK_UV_RESPONSE_DN	144	0.72	2.46	0	0	0	4613	tags=47%, list=11%, signal=53%
7	HALLMARK_TNFA_SIGNALING_VIA_NFKB	199	0.66	2.35	0	0	0	5128	tags=48%, list=12%, signal=55%
8	HALLMARK_KRAS_SIGNALING_UP	200	0.65	2.29	0	0	0	4514	tags=42%, list=11%, signal=47%
9	HALLMARK_ANGIOGENESIS	36	0.79	2.25	0	0	0	2214	tags=47%, list=5%, signal=50%
10	HALLMARK_COMPLEMENT	200	0.64	2.25	0	0	0	5479	tags=44%, list=13%, signal=51%
11	HALLMARK_IL6_JAK_STAT3_SIGNALING	87	0.68	2.23	0	0	0	6921	tags=57%, list=17%, signal=69%
12	HALLMARK_ALLOGRAFT_REJECTION	200	0.62	2.18	0	0	0	5133	tags=50%, list=13%, signal=56%
13	HALLMARK_IL2_STAT5_SIGNALING	199	0.6	2.13	0	0	0	4821	tags=44%, list=12%, signal=50%
14	HALLMARK_HEDGEHOG_SIGNALING	36	0.72	2.06	0	0	0	3664	tags=42%, list=9%, signal=46%
15	HALLMARK_HYPOXIA	200	0.58	2.03	0	0	0	6760	tags=44%, list=16%, signal=52%
16	HALLMARK_INTERFERON_GAMMA_RESPONSE	199	0.54	1.94	0	0	0	7434	tags=44%, list=18%, signal=54%
17	HALLMARK_TGF_BETA_SIGNALING	54	0.63	1.9	0	0	0.001	6233	tags=52%, list=15%, signal=61%
18	HALLMARK_APOPTOSIS	160	0.51	1.78	0	0	0.004	4993	tags=37%, list=12%, signal=42%
19	HALLMARK_KRAS_SIGNALING_DN	200	0.5	1.77	0	0	0.004	8151	tags=42%, list=20%, signal=52%
20	HALLMARK_NOTCH_SIGNALING	32	0.63	1.77	0.001	0	0.004	5204	tags=50%, list=13%, signal=57%
21	HALLMARK_APICAL_SURFACE	44	0.58	1.73	0.002	0	0.014	4863	tags=39%, list=12%, signal=44%
22	HALLMARK_ESTROGEN_RESPONSE_EARLY	200	0.44	1.56	0.001	0.005	0.148	6088	tags=31%, list=15%, signal=36%
23	HALLMARK_WNT_BETA_CATENIN_SIGNALING	42	0.51	1.51	0.024	0.009	0.27	8910	tags=52%, list=22%, signal=67%
24	HALLMARK_INTERFERON_ALPHA_RESPONSE	97	0.4	1.31	0.069	0.072	0.938	7788	tags=31%, list=19%, signal=38%
25	HALLMARK_HEME_METABOLISM	200	0.36	1.29	0.044	0.082	0.963	5513	tags=27%, list=13%, signal=31%
26	HALLMARK_ANDROGEN_RESPONSE	100	0.35	1.17	0.213	0.21	1	5488	tags=26%, list=13%, signal=30%
27	HALLMARK_P53_PATHWAY	200	0.32	1.13	0.214	0.268	1	6691	tags=26%, list=16%, signal=31%
28	HALLMARK_BILE_ACID_METABOLISM	112	0.31	1.04	0.416	0.43	1	6009	tags=25%, list=15%, signal=29%
29	HALLMARK_PANCREAS_BETA_CELLS	40	0.35	1.03	0.4	0.418	1	3051	tags=15%, list=7%, signal=16%
Table: Gene sets enriched in phenotype 1 (270 samples) [plain text format]

## Sheet: GSEA_CRC_EARLY
		TCGA CRC COHORT
			EARLY-STAGE DISEASE
		GS	SIZE	ES	NES	NOM p-val	FDR q-val	FWER p-val	RANK AT MAX	LEADING EDGE
	1	HALLMARK_OXIDATIVE_PHOSPHORYLATION	200	0.6	3.14	0	0	0	7072	tags=54%, list=17%, signal=64%
	2	HALLMARK_INTERFERON_ALPHA_RESPONSE	97	0.64	3.08	0	0	0	7218	tags=64%, list=18%, signal=77%
	3	HALLMARK_INTERFERON_GAMMA_RESPONSE	199	0.57	3.07	0	0	0	7178	tags=58%, list=17%, signal=70%
	4	HALLMARK_ALLOGRAFT_REJECTION	200	0.53	2.79	0	0	0	5494	tags=44%, list=13%, signal=50%
	5	HALLMARK_E2F_TARGETS	200	0.45	2.39	0	0	0	6258	tags=40%, list=15%, signal=47%
	6	HALLMARK_FATTY_ACID_METABOLISM	158	0.44	2.26	0	0	0	7419	tags=46%, list=18%, signal=55%
	7	HALLMARK_INFLAMMATORY_RESPONSE	200	0.43	2.24	0	0	0	9071	tags=43%, list=22%, signal=55%
	8	HALLMARK_IL6_JAK_STAT3_SIGNALING	87	0.46	2.12	0	0	0	5520	tags=40%, list=13%, signal=46%
	9	HALLMARK_TNFA_SIGNALING_VIA_NFKB	199	0.37	1.96	0	0.001	0.001	8047	tags=40%, list=20%, signal=50%
	10	HALLMARK_MYC_TARGETS_V1	200	0.35	1.93	0	0.001	0.001	6775	tags=34%, list=17%, signal=41%
	11	HALLMARK_G2M_CHECKPOINT	200	0.35	1.87	0	0	0.001	7475	tags=38%, list=18%, signal=46%
	12	HALLMARK_PEROXISOME	103	0.37	1.78	0	0.001	0.003	6310	tags=33%, list=15%, signal=39%
	13	HALLMARK_P53_PATHWAY	200	0.33	1.7	0	0.003	0.008	4389	tags=26%, list=11%, signal=29%
	14	HALLMARK_MTORC1_SIGNALING	200	0.32	1.69	0	0.003	0.008	6817	tags=35%, list=17%, signal=42%
	15	HALLMARK_COMPLEMENT	200	0.32	1.66	0	0.005	0.014	3437	tags=22%, list=8%, signal=24%
	16	HALLMARK_ADIPOGENESIS	200	0.32	1.65	0	0.005	0.015	6321	tags=33%, list=15%, signal=38%
	17	HALLMARK_ESTROGEN_RESPONSE_LATE	200	0.3	1.65	0	0.004	0.015	7847	tags=35%, list=19%, signal=42%
	18	HALLMARK_APOPTOSIS	160	0.32	1.64	0	0.004	0.017	4191	tags=23%, list=10%, signal=25%
	19	HALLMARK_GLYCOLYSIS	200	0.31	1.63	0	0.004	0.017	5813	tags=28%, list=14%, signal=32%
	20	HALLMARK_XENOBIOTIC_METABOLISM	200	0.31	1.6	0	0.004	0.018	5688	tags=29%, list=14%, signal=34%
	21	HALLMARK_REACTIVE_OXYGEN_SPECIES_PATHWAY	48	0.38	1.59	0.009	0.004	0.019	6394	tags=33%, list=16%, signal=39%
	22	HALLMARK_IL2_STAT5_SIGNALING	199	0.28	1.52	0	0.01	0.045	8595	tags=40%, list=21%, signal=51%
	23	HALLMARK_PI3K_AKT_MTOR_SIGNALING	105	0.31	1.52	0.007	0.01	0.046	5040	tags=30%, list=12%, signal=35%
	24	HALLMARK_PROTEIN_SECRETION	96	0.31	1.44	0.012	0.02	0.09	7853	tags=39%, list=19%, signal=48%
	25	HALLMARK_ANDROGEN_RESPONSE	100	0.3	1.43	0.007	0.021	0.1	5572	tags=28%, list=14%, signal=32%
	26	HALLMARK_HEME_METABOLISM	200	0.24	1.28	0.052	0.059	0.273	2846	tags=16%, list=7%, signal=17%
	27	HALLMARK_CHOLESTEROL_HOMEOSTASIS	74	0.27	1.22	0.09	0.093	0.41	4478	tags=22%, list=11%, signal=24%
	28	HALLMARK_BILE_ACID_METABOLISM	112	0.24	1.2	0.083	0.111	0.481	3447	tags=16%, list=8%, signal=17%
	29	HALLMARK_MYC_TARGETS_V2	58	0.24	1.04	0.365	0.364	0.877	7579	tags=31%, list=18%, signal=38%
	30	HALLMARK_TGF_BETA_SIGNALING	54	0.2	0.84	0.783	0.861	0.998	5348	tags=20%, list=13%, signal=23%
	Table: Gene sets enriched in phenotype 1 (292 samples) [plain text format]

## Sheet: GSEA_CRC_LATE
	TCGA CRC COHORT
		LATE-STAGE DISEASE
	GS	SIZE	ES	NES	NOM p-val	FDR q-val	FWER p-val	RANK AT MAX	LEADING EDGE
1	HALLMARK_MYOGENESIS	200	-0.52	-2.21	0	0	0	9994	tags=52%, list=24%, signal=69%
2	HALLMARK_EPITHELIAL_MESENCHYMAL_TRANSITION	200	-0.46	-1.91	0	0	0	12154	tags=55%, list=30%, signal=78%
3	HALLMARK_APICAL_JUNCTION	200	-0.42	-1.78	0	0.001	0.006	9302	tags=44%, list=23%, signal=56%
4	HALLMARK_HEDGEHOG_SIGNALING	36	-0.52	-1.7	0	0.002	0.016	9844	tags=50%, list=24%, signal=66%
5	HALLMARK_ANGIOGENESIS	36	-0.47	-1.55	0.019	0.015	0.155	10698	tags=50%, list=26%, signal=68%
6	HALLMARK_NOTCH_SIGNALING	32	-0.49	-1.55	0.018	0.014	0.164	6158	tags=34%, list=15%, signal=40%
7	HALLMARK_WNT_BETA_CATENIN_SIGNALING	42	-0.46	-1.54	0.02	0.012	0.169	10315	tags=50%, list=25%, signal=67%
8	HALLMARK_KRAS_SIGNALING_DN	200	-0.37	-1.53	0.005	0.011	0.183	11826	tags=45%, list=29%, signal=62%
9	HALLMARK_HYPOXIA	200	-0.34	-1.43	0.009	0.034	0.503	7258	tags=32%, list=18%, signal=38%
10	HALLMARK_DNA_REPAIR	150	-0.34	-1.38	0.018	0.052	0.685	4073	tags=23%, list=10%, signal=25%
11	HALLMARK_UV_RESPONSE_DN	144	-0.34	-1.35	0.023	0.063	0.787	9984	tags=40%, list=24%, signal=53%
12	HALLMARK_PANCREAS_BETA_CELLS	40	-0.33	-1.09	0.358	0.505	1	14861	tags=55%, list=36%, signal=86%
13	HALLMARK_UV_RESPONSE_UP	157	-0.26	-1.07	0.318	0.519	1	6636	tags=22%, list=16%, signal=26%
14	HALLMARK_MITOTIC_SPINDLE	199	-0.25	-1.07	0.327	0.485	1	5950	tags=19%, list=14%, signal=22%
15	HALLMARK_ESTROGEN_RESPONSE_EARLY	200	-0.25	-1.03	0.413	0.555	1	6665	tags=24%, list=16%, signal=28%
16	HALLMARK_UNFOLDED_PROTEIN_RESPONSE	113	-0.25	-0.98	0.521	0.653	1	5448	tags=19%, list=13%, signal=21%
17	HALLMARK_KRAS_SIGNALING_UP	200	-0.23	-0.96	0.584	0.664	1	7661	tags=23%, list=19%, signal=28%
18	HALLMARK_COAGULATION	138	-0.22	-0.87	0.722	0.82	1	9472	tags=29%, list=23%, signal=38%
19	HALLMARK_SPERMATOGENESIS	135	-0.22	-0.86	0.745	0.802	1	11768	tags=35%, list=29%, signal=49%
20	HALLMARK_APICAL_SURFACE	44	-0.2	-0.69	0.928	0.971	1	16066	tags=50%, list=39%, signal=82%
Table: Gene sets enriched in phenotype 2 (245 samples) [plain text format]

## Sheet: ENRICHED_GENE_LISTS
LIST OF ENRICHED GENES IN THE CRC CATEGORIES
HIGH DI		LOW DI		EARLY-STAGE CRC		LATE-STAGE CRC
SNRPB2		EFEMP2		ATP5F1A		REEP1
EIF3B		PDGFRB		COX10		PC
EIF4G2		COL6A2		PHB2		MYL1
AP3S1		FBLN1		ACADSB		PDLIM7
RUVBL2		PCOLCE		ETFA		CASQ1
PSMC4		THY1		SLC25A3		COL6A3
HSP90AB1		MMP2		NDUFA9		SCHIP1
CYC1		NTM		ATP5F1B		ACHE
SSB		MMP14		COX5A		MRAS
RPS3		BGN		SDHB		ITGB1
PSMB3		COL8A2		HCCS		SPARC
RPS6		FBLN5		FXN		ACTN3
DEK		COL1A2		UQCRFS1		SSPN
UBE2E1		VIM		UQCRC2		MYOZ1
PSMA6		THBS2		DLST		KIFC3
TFDP1		FSTL1		COX15		MEF2A
SYNCRIP		ELN		COX11		SPTAN1
PRDX4		SPARC		IDH2		KCNH2
PRPF31		LOXL2		PRDX3		MYF6
COPS5		COL6A3		IDH3A		PTGIS
NOP56		COL1A1		MRPS30		FST
RPLP0		COL5A1		VDAC3		PVALB
PSMD8		LUM		MRPL35		RIT1
HNRNPR		SPOCK1		NDUFA6		NQO1
PHB1		CALD1		SDHA		COX7A1
G3BP1		DCN		ACADVL		DMPK
ORC2		BASP1		ACO2		SCD
TUFM		CTHRC1		UQCRC1		BHLHE40
PGK1		SGCD		ACADM		SGCD
EIF2S2		FBN1		HADHB		ENO3
CBX3		COL3A1		ETFDH		ADCY9
RPL18		DPYSL3		ALAS1		PRNP
HNRNPA3		HTRA1		ATP1B1		DMD
RNPS1		SFRP4		CYB5A		ATP6AP1
FAM120A		FERMT2		ECHS1		MYOG
TXNL4A		FLNA		ALDH6A1		CTF1
FBL		LOXL1		ACAA2		TSC2
EIF1AX		ACTA2		BAX		PYGM
VDAC3		TIMP3		FH		CASQ2
DDX21		GREM1		SLC25A11		FABP3
DDX18		COL5A2		OXA1L		CDH13
APEX1		LRRC15		NNT		TPD52L1
YWHAQ		CDH11		LDHB		SORBS1
HNRNPU		GEM		AFG3L2		LAMA2
HNRNPD		COL4A2		MRPS12		HSPB2
RRP9		SLIT2		TOMM22		MEF2C
NOLC1		PDLIM4		DLAT		MYLK
CUL1		VCAN		ISCU		SGCA
SF3B3		VEGFC		TIMM50		GPX3
VBP1		P3H1		MRPS11		PPP1R3C
CLNS1A		BMP1		ATP5MC3		MYL2
MCM7		COL12A1		ATP5PB		TAGLN
CSTF2		FZD8		UQCR10		PTP4A3
MCM2		VCAM1		CASP7		CACNA1H
PSMA2		CCN2		TIMM13		COX6A2
SNRPD2		FBLN2		ACAT1		MYH11
UBA2		SNAI2		DLD		ITGA7
EIF3D		EMP3		SLC25A5		LDB3
PSMC6		CCN1		TIMM8B		HSPB8
RPL6		LGALS1		DECR1		ERBB3
POLD2		CDH2		IDH1		CD36
RSL1D1		MYL9		TIMM17A		CLU
RPL22		FAP		UQCR11		TNNT2
PSMD1		ITGA5		MFN2		AEBP1
AIMP2		TAGLN		NDUFS3		SH3BGR
PCNA		NID2		MRPL34		AGRN
YWHAE		COL11A1		GPI		NOS1
CNBP		INHBA		SLC25A4		EFS
PRPS2		WIPF1		NDUFV2		BIN1
XPOT		SERPINH1		MDH1		PSEN2
XPO1		PRRX1		COX6A1		CACNG1
RPS10		GAS1		UQCRH		MYL11
EXOSC7		SLIT3		NDUFC1		GNAO1
DHX15		ADAM12		ECH1		GABARAPL2
RAD23B		ITGB5		PDHB		FOXO4
TARDBP		MGP		GOT2		CRYAB
EIF3J		MXRA5		ATP5F1D		MYOM1
HNRNPC		PMP22		AIFM1		MYL4
EIF4E		LOX		NDUFS1		SGCG
TRA2B		EDIL3		MRPS22		COL4A2
SERBP1		POSTN		GRPEL1		FXYD1
PWP1		TPM2		CS		ITGB5
SET		THBS1		NDUFV1		TNNT3
NCBP1		MYLK		GLUD1		MEF2D
KPNB1		MFAP5		ATP5MC1		MYL6B
HNRNPA1		LAMC1		NDUFS2		CAMK2B
GSPT1		PMEPA1		NDUFB1		IFRD1
LDHA		FN1		ABCB7		ACTN2
SRSF1		TNC		NDUFS7		FHL1
MRPL9		TIMP1		NDUFS4		SPEG
HDAC2		NNMT		CYC1		TPM2
SRPK1		ITGB3		ATP5F1C		SVIL
EIF2S1		COL7A1		MPC1		IGFBP3
CDK4		COL16A1		IMMT		MAPRE3
CCT3		COL4A1		LRPPRC		STC2
PPM1G		TGFB1		BCKDHA		GADD45B
EEF1B2		ECM2		SUPV3L1		APOD
NHP2		LRP1		ATP5PF		TNNC2
MCM4		COMP		NDUFA7		PPFIA4
CCT5		GADD45B		PDHA1		HRC
MRPS18B		IGFBP4		COX7B		DTNA
IMPDH2		GPC1		SUCLG1		SH2B1
EPRS1		ABI3BP		ISCA1		ACTC1
HNRNPA2B1		GJA1		MRPS15		HDAC5
RPL34		FSTL3		PDHX		TNNC1
ERH		CDH6		COX8A		DST
STARD7		COL5A3		TCIRG1		ABI3BP
HPRT1		GPX7		CASP1		THY1
SNRPG		CXCL12		TRIM21		COL12A1
HDGF		CAP2		LAP3		ITGA5
NPM1		ITGAV		CXCL11		POSTN
PSMA1		SERPINE1		BATF2		APLP1
HDDC2		ITGB1		B2M		LOX
UBE2L3		IGFBP3		PSME2		COL11A1
DUT		NOTCH2		NCOA7		COL16A1
XRCC6		SFRP1		RTP4		PCOLCE
CTPS1		PTX3		IFITM1		CDH6
USP1		TNFAIP3		PARP9		WNT5A
HSPE1		CALU		IRF1		MSX1
ILF2		FBN2		USP18		SERPINH1
RPL14		WNT5A		CCRL2		TGFBR3
ABCE1		MATN3		OAS1		CALU
ETF1		LAMA2		TRIM25		IGFBP4
VDAC1		IL6		IFI27		RGS4
C1QBP		SPP1		CXCL10		ECM2
POLE3		SGCG		PSME1		COL1A2
LSM2		PLAUR		TAP1		ITGB3
TOMM70		TPM4		UBE2L6		FBLN1
TYMS		TGM2		IFITM3		BASP1
CDC20		FGF2		TRIM5		CDH11
SNRPD3		MMP1		CD74		FLNA
PRDX3		RGS4		UBA7		CCN1
PHB2		DST		PSMB8		COL5A2
CDK2		FMOD		PSMB9		FAP
PSMA4		LAMC2		IFIT3		BDNF
KARS1		SCG2		SAMD9L		FBN1
NME1		RHOB		WARS1		SFRP1
CCT7		CD59		NMI		FSTL3
ODC1		SDC4		PARP14		TGFBI
PSMD14		MAGEE1		IFIH1		FSTL1
GOT2		PLOD1		PLSCR1		LRP1
PPIA		ECM1		LGALS3BP		MMP14
RAN		BDNF		GBP4		THBS2
HSPD1		TGFBI		OASL		MEST
PTGES3		PTHLH		IFI44L		PLOD2
TCP1		DAB2		IFI44		THBS1
CCT4		EFS		CMPK2		COL5A1
BUB3		AEBP1		TRAFD1		FZD8
GNL3		MRAS		GBP2		LOXL2
PSMB2		PDLIM7		IFI35		SLIT3
SRSF7		HSPB2		BST2		OXTR
GLO1		COX7A1		IFIT2		SPOCK1
NOP16		SSPN		LAMP3		FBLN5
ACP1		IGFBP7		IL7		VCAN
SRSF2		PPP1R3C		TDRD7		MATN2
SSBP1		PTGIS		DDX60		EFEMP2
SRSF3		LSP1		MOV10		SLIT2
CDC45		MEF2D		STAT2		MATN3
SNRPA1		KIFC3		IL15		COPA
IARS1		GJA5		ISG15		EDIL3
SLC25A3		WWTR1		TENT5A		SDC1
SNRPD1		SVIL		PSMA3		PTX3
KPNA2		GNAO1		SLC25A28		PDGFRB
CCT2		SGCA		DHX58		CALD1
NDUFAB1		SPEG		IFI30		DPYSL3
COX5A		COL15A1		PARP12		VIM
MCM6		FHL1		ISG20		INHBA
SNRPA		CRYAB		HERC6		TNFRSF11B
RRM1		APLNR		CD47		BGN
RFC4		MEF2C		FAS		SCG2
PA2G4		HSPB8		LYSMD2		COL4A1
RANBP1		CDH13		APOL6		PDLIM4
MAD2L1		CASQ1		IL2RB		VEGFC
H2AZ1		ITGA7		NFKB1		PCOLCE2
CCNA2		ACTC1		PML		SFRP4
RAD21		LDB3		CIITA		SERPINE1
MCM5		MYH11		PNP		FERMT2
PRPS1		IGF1		CDKN1A		CDH2
PAN2		PYGM		OAS3		COL8A2
NAP1L1		MYOM1		GZMA		MFAP5
POLD1		CACNA1H		SOCS1		GJA1
MLH1		SORBS1		TNFSF10		FOXC2
CTCF		CASQ2		CCL5		MYL9
SMC1A		FXYD1		CXCL9		CRLF1
WEE1		NOS1		CASP3		LAMC1
DNMT1		FST		NLRC5		MAGEE1
SMC3		DES		CD274		ACTA2
SMC6		SPHK1		SECTM1		GPC1
CBX5		HDAC5		HLA-DMA		GEM
BRCA2		MYH9		JAK2		NTM
ANP32E		PRNP		SAMHD1		SPP1
RFC1		CTF1		STAT4		HTRA1
MMS22L		KCNH1		KLRK1		ELN
IPO7		MYOZ1		STAT1		CCN2
RAD1		DENND2B		EIF4E3		PMEPA1
TP53		GSN		HLA-DRB1		CAP2
LBR		GPX3		SLAMF7		SDC4
SUV39H1		DMPK		OAS2		MGP
ILF3		SMTN		GCH1		SERPINE2
ATAD2		APOD		PSMB10		PLOD3
NUDT21		PVALB		IL15RA		SNTB1
HELLS		TNNT3		HLA-DQA1		VEGFA
GINS4		BDKRB2		TAPBP		ICAM5
SMC4		DTNA		PSMB2		CTNND1
TBRG4		HRC		FGL2		GTF2F1
TUBB		ADCY9		IRF8		DSC1
EED		NCAM1		STAT3		CLDN5
UBR7		KCNH2		CD69		AMIGO1
ASF1A		TNNI2		GBP6		PARVA
GINS1		ANKRD2		FPR1		ADAM23
TUBG1		CLU		ST3GAL5		PECAM1
BARD1		FOXO4		SRI		AKT3
RAD51C		MEF2A		RNF213		NEXN
DSCC1		FLII		MYD88		DMP1
PSMC3IP		CD36		SPPL2A		CNTN1
DCTPP1		SCHIP1		PTPN2		MAP4K2
RPA2		MYL2		IDO1		NEGR1
CENPM		MYH2		CD86		IRS1
POLE4		RIT1		CCL7		MYH10
DDX39A		MYBPH		BTG1		CLDN15
ZW10		SLN		LCP2		NFASC
HMGB3		APP		IFIT1		MAPK14
HMGA1		CAMK2B		HIF1A		INPPL1
CCNE1		MYL4		CSF2RB		LAYN
DIAPH3		SORBS3		BANK1		TMEM8B
POP7		MYH3		ITGB7		SKAP2
MXD3		BHLHE40		PTPN6		SLC30A3
TCF19		DMD		TNFAIP2		SRC
CIT		ATP6AP1		VAMP5		RSU1
DCK		MYO1C		CMKLR1		SGCE
NUP205		CHRNA1		HLA-B		CLDN4
RBBP7		ACTN3		RIGI		ITGA9
RNASEH2A		AGRN		ICAM1		ADAMTS5
PLK1		GAA		FASLG		ITGA3
DCLRE1B		TSC2		IL27RA		AMIGO2
KIF18B		NOTCH1		GALNT1		CLDN6
SSRP1		CNN3		IL18RAP		CLDN9
RFC3		ACTN2		IFNG		NHERF4
MYBL2		PLXNB2		BCL10		SIRPA
TFRC		COX6A2		GLMN		TRO
CSE1L		SH3BGR		IL12RB1		CD34
SHMT1		AXL		CD2		PLCG1
POLD3		PDPN		CD8A		CADM3
EXOSC8		PTGIR		EIF5A		EGFR
POLE		PCDH7		NCR1		NECTIN4
PRIM2		IL1R1		NCF4		GRB7
NCAPD2		OSMR		HLA-DRA		PCDH1
AURKB		STAB1		IGSF6		PKD1
TK1		NMUR1		CD3G		TAOK2
PHF5A		CSF1		CCL4		COL17A1
KIF4A		C5AR1		CTSS		INSIG1
LIG1		PIK3R5		GZMB		CLDN11
H2AX		GPR132		HLA-DMB		IKBKG
JPT1		CCL2		KLRD1		TSC1
TOP2A		SCN1B		CD80		CADM2
RPA3		OLR1		NOS2		CDH8
CENPE		CD14		CD247		VWF
RAD51AP1		C3AR1		PF4		MAPK13
CKS1B		IL10RA		UBE2N		CLDN19
ESPL1		NLRP3		CD3D		EXOC4
PPP1R8		CALCRL		CCL22		NRXN2
MCM3		P2RX7		IFNGR1		COL9A1
TIMELESS		SCARF1		GPR65		PBX2
UBE2S		TNFAIP6		CRTAM		JAM3
LYAR		ICAM1		NCK1		THBS3
NASP		CMKLR1		TLR3		MVD
MKI67		CHST2		TNF		BAIAP2
BRCA1		VIP		IL12A		PTK2
POLA2		SLC31A2		CD96		JUP
TMPO		PTAFR		UBE2D1		GAMT
MSH2		MARCO		LYN		VAV2
NUP107		CYBB		CCR5		CDK8
DONSON		GPR183		RARS1		STX4
HMMR		LCP2		IL12B		SHC1
STMN1		LPAR1		HLA-DOA		DHX16
AURKA		CCL22		CCR1		CDH4
E2F8		CLEC5A		CSK		NRP1
UNG		RGS16		CD7		CDK6
DEPDC1		CCL17		RPS3A		GLI1
MELK		SELL		RPS9		SHH
CHEK1		IL7R		IL11		HEY1
TRIP13		FPR1		CCND2		NKX6-1
RFC2		MSR1		IL9		LDB1
LMNB1		SLAMF1		CCR2		HEY2
DLGAP5		EBI3		CCL13		CRMP1
CNOT9		TACR1		BCL3		NRP2
TIPIN		RGS1		CXCL13		L1CAM
ASF1B		ABCA1		FGR		PTCH1
SPC24		TNFRSF9		GCNT1		ADGRG1
MTHFD2		BDKRB1		SPI1		SLIT1
CKS2		BEST1		CD3E		CNTFR
HMGB2		CD82		PRF1		OLR1
PAICS		CCR7		CFP		S100A4
AK2		IL10		ITGAL		LPL
SLBP		SELE		ABCE1		PRG2
BUB1B		CCL7		SHMT1		JAG2
ORC6		LTA		UNG		STC1
GINS3		TLR1		NAA38		KCNJ8
CDKN3		KCNA3		H2AZ1		FGFR1
KIF22		CSF3R		DEPDC1		PDGFA
TACC3		IL4R		RRM2		MAML2
CDCA3		MEFV		KPNA2		KAT2A
PLK4		TLR2		RAN		DTX1
BIRC5		RHOG		DUT		PPARD
SPC25		TPBG		CENPM		DTX4
RACGAP1		AQP9		GINS3		NOTCH3
EZH2		GP1BA		DCLRE1B		APH1A
CHEK2		EDN1		PHF5A		FZD7
KIF2C		OSM		PPP1R8		LFNG
SPAG5		CD48		CDKN1B		HEYL
CDK1		NFKBIA		MAD2L1		WNT5B
RRM2		CD69		MCM5		FZD1
CDC25A		IL2RB		CKS2		NCSTN
CDCA8		NPFFR2		DLGAP5		TCF7
UBE2T		HAS2		PLK4		HDAC11
PTTG1		IRAK2		TMPO		LEF1
CCNB2		PDE4B		TIPIN		ADAM17
SLC25A5		CD40		PCNA		WNT1
OPA1		RASGRP1		PPM1D		FRAT1
NDUFS2		HRH1		EIF2S1		NKD1
HCCS		IL12B		MCM6		NOTCH4
MTRR		DCBLD2		UBR7		AXIN1
ABCB7		RELA		RAD1		TCL1A
ECI1		HIF1A		POLD3		SLC16A7
MRPS12		SLC1A2		RACGAP1		DCC
NDUFS6		ITGB8		DCK		RYR2
SLC25A4		CXCL6		BIRC5		KCNE2
UQCRB		CXCL9		SLBP		SCN10A
HADHB		ADGRE1		XRCC6		YPEL1
MRPS11		C1R		JPT1		KRT4
NQO2		C1S		TP53		INSL5
NDUFV2		CTSK		CCNB2		SPHK2
MRPL34		SERPING1		NBN		GRID2
DECR1		THBD		TRIP13		MYH7
UQCRC1		MMP11		GINS1		STAG3
COX17		A2M		BARD1		CAMK1D
FDX1		CFH		RAD51C		KMT2D
TIMM8B		PDGFB		PRDX4		SMPX
AFG3L2		C3		TACC3		KCNQ2
NDUFA5		PECAM1		LMNB1		TSHB
OXA1L		CPQ		CDCA3		P2RY4
ALDH6A1		VWF		CDC20		C5
IDH3A		PLAT		CDK1		EPHA5
ATP5MC2		CRIP2		CDKN3		EDN1
MGST3		MMP9		CDK4		BRDT
SDHC		PLAU		DDX39A		NPY4R
GLUD1		CSRP1		UBE2S		TNNI3
DLST		FYN		HELLS		KCND1
ATP1B1		F2RL2		UBE2T		ADRA2C
CASP7		CTSB		BUB1B		GPRC5C
CYB5A		KLF7		RPA1		HSD11B2
COX6C		F8		AK2		SNCB
TIMM10		USP11		RANBP1		PNMT
ALAS1		CTSO		MYC		NUDT11
AIFM1		C1QA		CCNE1		COQ8A
ETFDH		APOC1		USP1		KRT1
UQCRQ		PLEK		BRMS1L		ARHGDIG
COX11		RAPGEF3		CHEK2		TFAP2B
IDH2		APOC2		TRA2B		CALML5
NDUFA6		CERCAM		TUBG1		KCNN1
NDUFC2		JAM3		AURKB		ABCG4
COX8A		LAYN		ASF1A		SLC6A3
COX10		TRO		CDCA8		SLC29A3
MRPL15		GNAI2		GSPT1		NPHS1
PMPCA		MSN		SPC24		PDK2
NDUFA2		AKT3		TIMELESS		KCNMB1
NDUFB1		TSPAN4		CDKN2C		SLC12A3
MDH2		ADAM23		CTPS1		ATP4A
ACADSB		NEXN		CENPE		CLSTN3
PDHB		NLGN2		DONSON		COPZ2
HADHA		CD34		HMGB3		MACROH2A2
LDHB		SGCE		RAD51AP1		P2RX6
NDUFB6		ARHGEF6		ASF1B		NGB
UQCR11		NEGR1		HMMR		ATP6V1B1
UQCR10		ACTN1		CPOX		GPR19
NDUFA1		CLDN11		SUCLG2		SSTR4
COX7B		EVL		ACADS		MYO15A
COX5B		THBS3		CPT2		GTF3C5
ATP5F1A		SHC1		YWHAH		DTNB
ATP5MF		MYH10		HADH		ITIH3
COX4I1		SIRPA		BCKDHB		GDNF
NDUFA4		CADM3		RAP1GDS1		THNSL2
MRPS30		CD276		MIF		PKP1
DLAT		CD86		ALDH3A2		MSH5
MPC1		FLNC		ADSL		TGFB2
PDHA1		PARD6G		HMGCL		SLC38A3
NDUFA9		ACTG2		GCDH		NR6A1
COX6A1		NLGN3		AADAT		ZBTB16
SDHD		PARVA		APEX1		RGS11
TIMM9		TRAF1		METAP1		FGF22
ATP5MG		VCL		GSTZ1		PDE6B
NDUFS1		NFASC		CRYZ		NRIP2
NDUFB4		ADAMTS5		ECI2		DLK2
DLD		CNTN1		VNN1		COL2A1
ATP5ME		ICAM2		CBR3		TLX1
TIMM50		FYB1		MAOA		YBX2
NDUFB2		MAPK11		ALDH9A1		SYNPO
COX6B1		IRS1		UGDH		THRB
PDHX		AMIGO2		RDH16		WNT16
COX15		PKD1		NCAPH2		EFHD1
NDUFS4		CLDN5		RDH11		KLHDC8A
NDUFB5		PTPRC		HSDL2		EDAR
NDUFB3		ZYX		FABP2		PLAG1
TIMM17A		CD209		CYP1A1		TCF7L1
GPI		RAC2		PPARA		CCN5
ACAT1		SDC3		CYP4A22		INHA
UQCRC2		LAMB3		IL4I1		NDST1
NDUFA7		B4GALT1		CBR1		SLC37A4
CS		RRAS		BLVRA		NCAN
NDUFB8		COL9A1		SMS		CSRP2
ATP5F1B		ACTB		CRAT		MXI1
IDH1		NRXN2		ODC1		SDC2
CYCS		ITGA10		ACOT2		ALDOA
ATP5PD		STX4		ACSM3		PLIN2
ATP5PO		ITGA9		ACOX1		SULT2B1
COX7A2		CDSN		HSD17B4		SLC2A1
ETFA		CALB2		UROS		NDRG1
NDUFA8		BAIAP2		AUH		PDGFB
COX7A2L		IKBKG		SLC22A5		HOXB9
MRPL11		TAOK2		OSTC		FOXO3
ATP5PF		MADCAM1		SDHD		ACKR3
MRPL35		ICAM5		GRHPR		BCAN
MDH1		CNN2		PTPRG		P4HA2
LRPPRC		GAMT		CXCR6		CAVIN1
MTX2		ADRA1B		PTGER4		SIAH2
IMMT		RSU1		PTGER2		SLC2A3
MRPS22		CADM2		ADORA2B		STBD1
NDUFS3		CD274		IL18R1		PPP1R15A
COX7C		FSCN1		TNFRSF9		EXT1
ATP5PB		MAP4K2		SGMS2		DDIT3
VDAC2		ACTA1		PTAFR		IRS2
SUCLG1		INPPL1		MEFV		PAM
TOMM22		LAMA3		CSF3R		IGFBP1
HSPA9		GNAI1		OSM		RRAGD
MRPS15		TJP1		GNAI3		HAS1
ATP5MC1		CLDN4		CD55		KDM3A
FXN		PCDH1		SLC31A2		JMJD6
ATP5MC3		PBX2		FFAR2		AKAP12
NDUFC1		RHOF		KIF1B		ALDOC
SDHB		DMP1		TNFSF9		KIF5A
UQCRFS1		CDH8		RASGRP1		DPYSL4
GRPEL1		CLDN14		CYBB		PHKG1
ECHS1		PLCG1		ITGB8		CDKN1C
ATP5F1C		ACTN4		ATP2A2		EFNA3
SUPV3L1		ITGA3		CD48		KLF7
FH		IGFBP5		SLC31A1		ANKZF1
UQCRH		SDC2		SLAMF1		EFNA1
E2F3		PTPRM		ADGRE1		PIM1
MTF2		EFEMP1		TNFRSF1B		TAF10
TENT4A		LTBP1		PTPRE		EDF1
SLC38A1		DLC1		ATP2C1		NPR2
EGF		ADGRL2		SCARF1		NELFCD
SLC7A5		NRP1		IL1A		POLR2C
E2F4		PTGFR		EREG		SNAPC4
WRN		ATP2B4		F3		ADRM1
DKC1		MAP1B		P2RX4		SSRP1
HIRA		NR3C1		SLC4A4		SURF1
NUP98		SYNE1		CCL20		NCBP2
NCL		ZMIZ1		KLF6		GSDME
EWSR1		MMP16		MXD1		ELL
SLC12A2		RUNX1		IL10		APRT
INCENP		RBPMS		BTG2		BCAP31
SRSF10		PLPP3		PDE4B		RALA
PRMT5		PIK3CD		CHST2		POLR2F
RBL1		KCNMA1		IL18		VPS37D
ODF2		PTPN21		LTA		SNAPC5
E2F1		FZD2		CSF1		POLR3C
HSPA8		CAV1		CX3CL1		NELFE
SAP30		SMAD7		CCL17		POM121
UCK2		DUSP1		IL10RA		POLR1H
RBM14		ATXN1		GNA15		POLD4
KIF20B		CITED2		ATP2B1		POLR2J
H2AZ2		MAGI2		SLC28A2		RAE1
KATNA1		ATRN		ABI1		TAF6
AMD1		PIAS3		HRH1		COX17
KMT5A		CDON		OPRK1		DGUOK
NUP50		SMAD3		CXCL3		POLR1D
CHAF1A		IGF1R		CXCL1		TAF1C
SMC2		TGFBR2		CD44		ZNF707
SFPQ		TFPI		TNFRSF1A		BCAM
CENPF		AMPH		CSF2		ERCC5
FANCC		PRDM2		REG1A		PHF3
CDC6		GRK5		CD9		TOGARAM1
CCNF		CACNA1A		STAM2		NR3C1
HMGN2		PRKAR2B		IL1R2		PTPN21
POLQ		INPP4B		IL13RA1		RND3
ORC5		ATRX		IL17RB		KCNMA1
KNL1		MSC		RNF19B		MGLL
NSD2		SPSB1		TGIF1		FYN
TRAIP		GFPT2		DRAM1		MAP1B
TPX2		EGR2		SERPINB8		SYNJ2
UBE2C		DENND5A		CXCL2		ERBB2
NDC80		SOCS3		RELB		SPOP
DBF4		ACKR3		TNFAIP8		MIOS
CDC7		PER1		PHLDA1		PLPP3
FBXO5		SLC2A6		FOS		CACNA1A
STIL		KLF2		F2RL1		IGF1R
TTK		KLF9		KLF4		EFEMP1
KIF15		G0S2		ZC3H12A		IGFBP5
KIF23		BCL6		YRDC		PRKCE
NUSAP1		RELB		NINJ1		PTPRM
KIF11		NR4A3		DUSP4		ADGRL2
EXO1		SLC2A3		HES1		AMPH
TROAP		IL6ST		DUSP2		CDC42BPA
DTYMK		PNRC1		ETS2		YTHDC1
RAD54L		NFKB2		SAT1		ATP2B4
GINS2		DNAJB4		DUSP1		LTBP1
BUB1		TNF		IL23A		DLC1
PBK		CD83		GADD45A		MMP16
E2F2		SGK1		NFKB2		ZMIZ1
PRC1		CD80		NR4A2		DBP
NEK2		KDM6B		CEBPD		ICA1
CENPA		CFLAR		JAG1		CDON
FARSA		TNFAIP2		PLAU		MAGI2
IMP4		EHD1		LITAF		CDK13
GRWD1		CLCF1		STAT5A		SLC7A1
BYSL		RCAN1		CCND1		TGFBR2
HK2		SNN		IER5		MRPS31
EXOSC5		DRAM1		BIRC3		DPP4
WDR74		PFKFB3		FUT4		FOXA2
MPHOSPH10		NFKBIE		TANK		GCK
PUS1		BCL2A1		KYNU		HNF1A
UTP20		NINJ1		ATF3		ISL1
RCL1		FJX1		NFKBIE		PAX4
TCOF1		LITAF		PLK2		PAK3
PES1		KLF10		PHLDA2		SST
NOC4L		FOSL2		BCL2A1		FOXO1
PRMT3		DUSP5		TYMS		IAPP
PPAN		TNIP1		C1QBP		LMO2
RABEPK		CEBPB		TXNL4A		DCX
WDR43		MARCKS		CCT2		VDR
IPO4		EGR3		CCNA2		STXBP1
SLC29A2		RIGI		CDC45		PDX1
NOP2		CCL4		DHX15		SCGN
NIP7		PANX1		PSMA4		PCSK2
SORD		STAT5A		EIF4E		NEUROD1
TFB2M		MCL1		RPLP0		CHGA
TMEM97		SERPINB2		PSMD8		GCG
NDUFAF4		KYNU		PRPS2		CDC5L
MRTO4		FOSB		YWHAE		GRINA
PDAP1		CCND1		SRSF7		CHKA
GTF2H1		EGR1		IARS1		CLCN2
LTA4H		SLC16A6		G3BP1		STIP1
GCLC		ADGRA2		SNRPD1		ONECUT1
ADIPOR2		GYPC		BUB3		EPCAM
GLA		GUCY1A1		PWP1		BCL2L11
DDIT3		ENG		PSMC4		NXF1
HMGCS1		ITGBL1		PTGES3		TCHH
ERO1A		FLT4		CSTF2		PDLIM3
RAB1A		MAFB		RUVBL2		ATP6V1C1
RDH11		ALDH1A3		UBE2L3		EPHX1
GAPDH		SPARCL1		ETF1		CDO1
ACSL3		PEG3		ILF2		PRKCD
PSMG1		LAPTM5		HPRT1		KLHDC3
DHCR24		GPNMB		IMPDH2		CCND3
STARD4		ETS1		SRM		STK25
SC5D		ITGB2		RPS5		CYB5B
STIP1		GNG11		PGK1		PRPF3
ABCF2		PLVAP		EIF4A1		FGF18
CYB5B		RELN		SERBP1		MARK2
PDK1		CD37		PSMA6		RXRB
TXNRD1		NGF		PSMA1		APOM
PSPH		GPRC5B		SRSF3		PRKACA
UBE2D3		DOCK2		PSMD14		NPTXR
SEC11A		F13A1		RRP9		CYB5R1
POLR3G		LAT2		PBK		PDAP1
PSMC2		ADGRL4		SLC12A2		YKT6
SLC37A4		PRDM1		HSPA8		CSNK1D
PSMB5		LY96		E2F2		SMC3
MTHFD2L		LCP1		WRN		PKD2
ME1		AKAP12		PRMT5		ARHGAP4
ADD3		HSD11B1		NUP50		CKAP5
SERP1		IKZF1		NDC80		PLEKHG2
SSR1		CSF2RA		KIF23		MARCKS
PSME3		NAP1L2		KNL1		KIFAP3
CCT6A		ADAM8		AMD1		ARFGEF1
PHGDH		PDCD1LG2		STIL		ABL1
SHMT2		FCER1G		BUB1		MAPRE1
PSMD12		TMEM158		DR1		ARHGAP10
HMGCR		TMEM100		CDC7		ARHGEF11
ENO1		HDAC9		EXO1		CDK5RAP2
TOMM40		RETN		RBM14		SUN2
EBP		CLEC4A		CDC27		ARHGAP27
IDI1		TLR8		NSD2		MARK4
PNO1		ADAMDEC1		KIF11		CYTH2
PPA1		EMP1		HIRA		KIF3C
PSMD13		HOXD11		PAFAH1B1		STAU1
PNP		MAP4K1		DTYMK		CLASP1
TPI1		CIDEA		ATF5		FARP1
HSPA4		ANGPTL4		SFPQ		ATG4B
RPN1		BPGM		DBF4		NCK2
UCHL5		ETV1		CDC25A		NUMA1
ASNS		SNAP91		PRC1		RAB3GAP1
ELOVL6		CBL		CHAF1A		CENPJ
HMBS		WNT7A		CDC6		RABGAP1
PSMA3		SATB1		NUSAP1		ARHGEF7
ARPC5L		NIN		RPA2		TUBGCP3
CCNG1		ADAM17		RPS6KA5		ARL8A
CACYBP		CXCR4		CHEK1		ESRP2
QDPR		ANKH		SAP30		ADCY1
PRDX1		IL2RG		PTTG1		PTGES
EEF1E1		TMEM176B		EPHX2		GAB2
GSR		CPE		VPS4B		KAZN
GMPS		FGFR1		CLN8		SLC7A5
DHFR		KCNJ8		SLC27A2		RPS6KA2
PSAT1		STC1		NUDT19		ELOVL2
CTH		PDGFA		ABCD3		GFRA1
GOT1		SLCO2A1		TSPO		GREB1
GTF3C5		TIMP2		SLC25A17		RRP12
DGCR8		ZEB1		SCP2		FOXC1
POLA1		ZFPM2		CAT		CALCR
CLP1		ITGAM		ABCB9		AKAP1
POLR2G		NOTCH4		PEX11A		DHCR7
POLR2K		WAS		HSD3B7		ISG20L2
TAF13		GNB4		PEX5		NPY1R
RAD52		FCN1		CDK7		MPPED2
RAE1		CTSL		ESR2		RARA
UPF3B		GNG2		IDE		INHBB
SUPT4H1		DOCK10		CLN6		AR
EIF1B		C1QC		ERCC1		MINDY1
NT5C		SH2B3		ABCD2		LRIG1
POLH		SPOCK2		MAPKAPK3		ELOVL5
TARBP2		CTSD		MDM2		TUBB2B
RALA		CR1		FDXR		KCNK5
DCTN4		MMP13		TM7SF3		PLAAT3
AK3		GATA3		RPS27L		KCNK15
SRSF6		DOCK4		VWA5A		ALDH3B1
APRT		PIK3CG		FUCA1		ELF1
POLR1H		PLA2G7		DDB2		RAB17
EDF1		GNGT2		TRIAP1		TFAP2C
DAD1		DOCK9		HSPA4L		ANXA9
ELOA		PIM1		AEN		GOSR2
NUDT9		ANXA5		RCHY1		FKBP14
ERCC8		LIPA		SFN		SEC31A
NT5C3A		HPCAL4		APAF1		NFYA
TAF12		KCNIP3		MKNK2		ERN1
GTF2B		CPM		SLC35D1		YWHAZ
DGUOK		GZMK		PLXNB2		EXOSC1
AAAS		PRCP		HINT1		TATDN2
CCNO		LTF		KIF13B		DDX10
POLR2C		PRSS36		HEXIM1		TSPYL2
NELFE		CBLB		POLH		BANF1
RBX1		CD40LG		CYFIP2		EDC4
SF3A3		TFPI2		ZMAT3		PARN
TMED2		F10		CCNG1		EXOC2
POLR2H		APOBEC3G		WRAP73		DCTN1
STX3		HSPA1A		KRT17		FUS
GTF2H5		ADRA2B		CLCA2		RBM4
MPC2		LGMN		SLC7A11		KIF5C
ALYREF		PIK3CA		ANKRA2		GYPC
GTF2H3		PRKCD		GSR		HDAC9
CSTF3		KCNIP2		SORD		HOXD11
MRPL40		PDGFC		TPI1		AVL9
POLR1C		CSF2RB		ELOVL6		EMP1
ARL6IP1		IL3RA		CTSC		RGS16
GTF2A2		CCR1		DAPP1		ITGBL1
PRIM1		ITGA4		GAPDH		G0S2
FEN1		CRLF2		M6PR		TMEM100
POLR2D		LTB		EDEM1		TMEM176B
TAF9		STAT2		PSMD12		ADGRA2
RFC5		IL17RA		PIK3R3		CIDEA
RAD51		IL2RA		LTA4H		CBL
UMPS		HMOX1		ENO1		CFHR2
ZWINT		LEPR		GOT1		ETV4
ACADS		IL9R		UBE2D3		ACE
ACSL5		ACVRL1		LGMN		ALDH1A3
ACADM		CD38		SLC1A4		TMEM176A
ALDH1A1		IL12RB1		POLR3G		RBP4
SDHA		PTPN1		SDF2L1		SPARCL1
ECH1		CXCL13		PSMB5		NAP1L2
GSTZ1		TNFRSF1A		GLA		PEG3
PPARA		TYK2		MTHFD2L		FLT4
MAOA		MYD88		SERP1		CAB39L
ACO2		IRF9		EGLN3		CDADC1
S100A10		GRB2		TBK1		PCSK1N
CRYZ		STAT3		PPA1		GPRC5B
GCDH		CSF2		QDPR		MMP11
FABP2		MAP3K8		SSR1		TSPAN7
MCEE		TNFRSF1B		CALR		ANKH
ERP29		F2R		USO1		USP12
BPHL		APBB1		ERO1A		CBX8
PSME1		SPI1		PGM1		NGF
GPD2		FGR		HK2		GABRA3
ACSM3		CD4		TXNRD1		SERPINC1
HSD17B7		HCLS1		PDK1		DUSP14
ECI2		FCGR2B		DHFR		MSRB2
PRDX6		LY86		ITGB2		C1R
EHHADH		CFP		RAB1A		CSRP1
UGDH		PRKCB		PSAT1		GNB2
HSD17B11		CCR2		SERPINA1		FGA
OSTC		IL16		PPP2CB		MMP8
ADSL		CCL11		USP14		USP11
ALDH3A2		CD28		CTSB		MMP15
CPOX		SRGN		XPNPEP1		PROS1
BCKDHB		ELANE		APOBEC3F		PROZ
NCAPH2		ITGAL		RNF4		CPQ
HMGCL		TLR6		APOBEC3G		APOC3
CBR1		CARTPT		PFN1		APOA1
SMS		CCR5		ERAP2		F2
HIBCH		DYRK3		C4BPB		MEP1A
CPT2		CD1D		ADAM9		F10
UROS		CCL19		CASP10		TF
PTS		BCAT1		PRDM4		APOC2
RAP1GDS1		CD79A		PLA2G7		RAC1
ALDH9A1		IGSF6		ANG		A2M
SUCLG2		ST8SIA4		S100A9		HNF4A
AUH		ITK		GNGT2		PROC
AADAT		TGFB2		SH2B3		GAPDHS
ACAT2		HLA-DQA1		GMFB		NPY5R
HSD17B4		GPR65		MMP12		ODF1
PCBD1		IFNAR2		CALM1		GPR182
HSDL2		ZAP70		PREP		HBZ
MIX23		CD3E		USP15		HTR5A
METAP1		KLRD1		SQOR		POMC
HADH		IRF4		SAMM50		GSTM3
ALDH18A1		PTPN6		CMPK1		HOXB1
CALR		CCL13		PTCD3		TSN
KDELR3		SOCS5		GPHN		ZPBP
SPCS3		HLA-DOB		COQ3		SHE
TATDN2		IL11		CHUK		TUBA3C
PDIA6		DEGS1		COQ5		PEBP1
HSP90B1		STAT4		LPCAT3		PDHA2
PAIP1		HLA-E		PIM3		PHKG2
CNOT6		KRT1		UCP2		ZNRF4
POP4		CD7		ESYT1		MLLT10
LSM1		GBP2		G3BP2		ACTL7B
KHSRP		CD96		ALDH2		TCP11
PDIA5		CD2		PPARG		GSG1
CHAC1		CD3G		PEMT		PCSK4
EIF4A2		CD247		DBT		DNAJB8
EIF4A3		HLA-DMB		CMBL		THEG
DCP1A		CD74		MCCC1		CLVS1
EXOSC1		TRAT1		RNF11		NPHP1
PREB		CAPG		ARAF		CNIH2
GEMIN4		HLA-DRA		CHCHD10		NEFH
SLC30A5		CRTAM		TST		AKAP4
DDX10		SYT11		PPM1B		CST8
ATF4		COL6A1		GHITM		ADCYAP1
EIF4EBP1		GUCY1B1		FDFT1		CLGN
TARS1		HOPX		IMPA2		PGS1
MTREX		MAP6		RABEP1		MLF1
CEBPG		GABARAPL1		PAPSS2		ALOX15
NOP14		SHE		PRLR		SEPTIN4
BANF1		ITIH5		AGR2		CSNK2A2
IMP3		TNFRSF4		RBBP8		IFT88
SPCS1		PRAF2		SLC2A8		ARL4A
EXOSC10		SELP		CISH		HSPA1L
SRPRB		PLPP1		MYB		IL2RG
LSM4		CTSZ		SNX10		GATA3
EXOSC9		ADAM19		ASS1		MDGA1
EXOSC2		PTH1R		BLVRB		SLC2A4
ITGB1BP1		FLT3LG		TFF3		ATP6V0A4
IDE		LRRC8C		TFF1		EFNA5
LONP2		TNFRSF8		ARL3		SRPX
TSPO		CCR4		CACNA2D2		GAS1
HSD11B2		TLR7		KIF20A		PCSK9
PEX13		GLIPR2		TSPAN13		SULF2
FDPS		SCN9A		KLK10		CROCC
GNPAT		PRKCH		ITPK1		SLC22A12
SCP2		TNFSF11		FRK		FLOT2
BCL10		FGL2		BCL2		ADIPOR2
CLN6		AHNAK		DYNLT3		RTN4RL1
SLC25A19		BMPR2		GALE		MAL
PEX11A		RHOH		BAG1		PKHD1
NUDT19		IKZF4		KLK11		HSPB1
CDK7		NCS1		KRT13		NCOA6
GSTK1		TWSG1		GFUS
SOD1		CTLA4		DNAJC1
SLC25A17		CD79B		PCP4
EPHX2		ICOS		NBL1
ISOC1		PENK		FABP5
ABCD3		CDKN1C		CELSR2
SLC27A2		PLEC		MOCS2
EGLN3		SWAP70		HR
HSPA5		LRIG1		KRT19
BIK		RORA		BATF
NSDHL		CD81		PRSS23
ALDOA		PTCH1		JAK1
PGLS		TIAM1		SERPINA3
NANP		FURIN		BIK
GFUS		WLS		CTNNB1
MED24		RRAGD		PMAIP1
ABCB6		IL1RL1		GPX1
PGAM1		IGF2R		BID
CHST4		NCOA3		DIABLO
SDC1		BATF3		CASP6
UGP2		SNX9		DNM1L
ELF3		IKZF2		DFFA
GLRX		GATA1		BNIP3L
CD44		MAPKAPK2		ME2
MPI		PHTF2		FUT8
AKR1A1		GLI1		AKR1A1
FUT8		NRP2		PGAM1
AGL		CRMP1		CHST6
COPB2		LDB1		PKP2
ANG		UNC5C		GALK2
RPE		RTN1		GMPPB
PMM2		HEY1		SLC35A3
B4GALT4		TLE3		SRD5A3
KIF2A		L1CAM		GLCE
FKBP4		PML		PGM2
POLR3K		CAVIN1		KDELR3
PDK3		CHST3		AGL
SLC25A13		TGFB3		PDK3
GYS1		IDS		NANP
GLCE		SRPX		MPI
GALK2		KIF5A		GALK1
SRD5A3		CAVIN3		MIOX
GNPDA1		NDST1		GPC4
PAXIP1		NAGK		DSC2
ECD		DPYSL4		ARPP19
HAX1		CSRP2		ALDH7A1
PGM2		AMPD3		BPNT1
NDUFV3		TMEM45A		ALDOB
ME2		CCN5		GPR87
ALDH7A1		HAS1		CCL25
SLC35A3		PHKG1		ABHD6
PKP2		PAM		CNDP2
GFPT1		SLC6A6		MCCC2
TALDO1		PGF		ADH5
SLC25A10		GCK		ACSM1
COG2		EXT1		SAR1B
BPNT1		STBD1		RAP1GAP
GALE		S100A4		AP4B1
RARS1		NDST2		SLC6A12
TXN		KLHL24		SERTAD1
CASP6		TES		ITIH4
KIF20A		CCNG2		CYP2C18
FAM162A		KLF6		TMBIM6
BCL2L13		SLC2A5		HACL1
DHRS7B		IRS2		GSTT2
CHUK		CP		LONP1
G3BP2		LXN		TTPA
ESRRA		ISG20		XDH
PPM1B		HEXA		ACOX3
MTARC2		PPP1R15A		MTHFD1
IFNGR1		PPFIA4		GSTO1
CHCHD10		FOXO3		GSTM4
DBT		FBP1		HES6
DRAM2		WSB1		GART
PPP1R15B		MT2A		SSR3
DGAT1		ERRFI1
FAH		LATS2
TST		FCGR1A
MCCC1		IL18BP
GPHN		VAMP5
ALDH2		P2RY14
SQOR		ZBP1
PPARG		TXNIP
CMBL		ZNFX1
RTN3		SAMHD1
ATL2		IFI30
DDT		IRF5
UBQLN1		IFITM2
CMPK1		NOD1
JAGN1		MX2
TKT		SLAMF7
ATP1B3		SP110
SAMM50		MARCHF1
GHITM		RNF31
COQ9		ARID5B
COQ5		ITGB7
PTCD3		EPSTI1
MTCH2		HLA-DRB1
COQ3		XAF1
ZC3H14		HELZ2
NF2		TRAFD1
CCT6B		ST3GAL5
PRKAR2A		IFITM3
GMCL1		HLA-B
RAD17		OGFR
ZC2HC1C		DHX58
CSNK2A2		PTGS2
COIL		RSAD2
HSPA4L		SAMD9L
PHF7		CCL5
YBX2		ADAR
ACRV1		MVP
PEBP1		BANK1
PARP2		RAB31
TSN		LTBP2
TOPBP1		ACVR1
STRBP		SKI
MAP7		NOG
NCAPH		NCOR2
HMOX2		TGFBR1
PDLIM1		ARID4B
SELENOS		SMURF1
OXSR1		FKBP1A
GCLM		SMURF2
NQO1		LEFTY2
GLRX2		BCAR3
PRDX2		JUNB
LAMTOR5		FEZ1
MGST1		PLPPR4
GOLGA4		NEFH
COPE		PEA15
SNX2		HGF
RAB5A		BMF
ADAM10		CCNA1
VPS45		DPYD
TSG101		IGFBP6
USO1		PLCB2
YIPF6		CREBBP
AP2S1		CYLD
RAB14		AVPR1A
RPS6KA3		ADD1
VPS4B		MADD
LMAN1		BCL2L2
OCRL		HSPB1
NAPG		LEF1
TMX1		GUCY2D
CLTC		PPP2R5B
SGMS1		BCL2L11
TMED10		ROCK1
MAPK1		ANXA1
AP1G1		COPZ2
ICA1		TCF7L1
KRT18		SYNPO
AP3B1		CCR8
VAMP3		CLSTN3
STAM		KCNMB1
ATP1A1		ITIH3
COPB1		KCND1
BET1		ZBTB16
CLTA		NUDT11
TSPAN8		ABCG4
AP2B1		KLHDC8A
DNM1L		EFHD1
ARFIP1		PDE6B
RER1		EPHA5
TPD52		GDNF
TOM1L1		TENM2
CLCN3		NGB
UXT		NRIP2
CDK5RAP2		OXT
TUBGCP5		FGF16
CEP72		CCDC106
CEP57		ITGB1BP2
KNTC1		HTR1B
CKAP5		SLC29A3
ARFIP2		MYO15A
PIF1		YPEL1
ANLN		PDCD1
ECT2		THRB
SASS6		PRKN
SIGMAR1		LFNG
PPIF		PLAG1
TYRO3		PTPRJ
GCH1		TSHB
SPR		SLC12A3
CDC5L		CD207
EIF2S3		KRT15
MSX1		NTF3
GAL		PDK2
BAK1		SNCB
PSMC3		BMPR1B
BID		IDUA
GGH		CAMK1D
CXCL2		KCNN1
IGFBP2		BTG2
BSG		ARPP21
C4BPB		STAG3
CHKA		SSTR4
BTG3		SLC16A7
CHRNA5		KMT2D
EPCAM		NPHS1
PPAT		DCC
CASP3		CACNA1F
NAT1		MYOT
TMBIM6		SLC5A5
MAL2		KLK7
ANXA13		ATP6V1B1
ACSS2		SELENOP
ADH4		RYR2
PCYT2		SLC30A3
FDFT1		TCL1A
LGALS3		FGF22
MVK		RYR1
FABP5		THNSL2
ENTPD5		CYP11B2
ATOH8		LYPD3
CNDP2		NOTCH3
CYP2C18		FZD1
SPINT2		WNT2
RAP1GAP		HEYL
ACSM1		ST3GAL6
ARG2		DTX1
LEAP2		MAML2
GSS		FBXW11
ABHD6		PPARD
DCXR		FZD7
PGRMC1		ARRB1
HES6
PYCR1
TTPA
GSTO1
SLC35D1
SSR3
SAR1B
PAPSS2
PGD
DDC
PTGR1
ADH5
GSTM4
CYP2J2
AP4B1
ID2
SLC35B1
HACL1
GART
MTHFD1
MCCC2
CFL1
TRIB3
MAP2K6
AKT1S1
ATF1
RAC1
ACACA
MAPK8
ECSIT
PPP1CA
PITX2
PRKAG1
RAF1
PLA2G12A
THEM4
ARPC3
MAPK9
CSNK2B
RPS6KA1
PPP2R1B
UBE2N

## Sheet: SHARED_GENE_SETS
EARLY CRC & HIGH DI		EARLY CRC & LOW DI		LATE CRC & HIGH DI		LATE CRC & LOW DI
RUVBL2		PLXNB2		NQO1		PDLIM7
PSMC4		CSF1		MSX1		CASQ1
CYC1		IL10RA		SDC1		COL6A3
PSMA6		SCARF1		HSD11B2		SCHIP1
PRDX4		ICAM1		GTF3C5		MRAS
RPLP0		CMKLR1		YBX2		ITGB1
PSMD8		CHST2		SLC37A4		SPARC
G3BP1		SLC31A2		ALDOA		ACTN3
PGK1		PTAFR		DDIT3		SSPN
TXNL4A		CYBB		EDF1		MYOZ1
VDAC3		LCP2		POLR2C		KIFC3
APEX1		CCL22		SSRP1		MEF2A
RRP9		CCL17		APRT		KCNH2
CSTF2		FPR1		RALA		PTGIS
PCNA		SLAMF1		NELFE		FST
YWHAE		TNFRSF9		POLR1H		PVALB
PRPS2		IL10		RAE1		RIT1
DHX15		CCL7		COX17		COX7A1
EIF4E		LTA		DGUOK		DMPK
TRA2B		CSF3R		ICA1		BHLHE40
SERBP1		MEFV		CDC5L		SGCD
PWP1		OSM		CHKA		ADCY9
GSPT1		CD48		STIP1		PRNP
EIF2S1		CD69		EPCAM		DMD
CDK4		IL2RB		CYB5B		ATP6AP1
IMPDH2		PDE4B		PDAP1		CTF1
HPRT1		RASGRP1		SMC3		TSC2
PSMA1		HRH1		CKAP5		PYGM
UBE2L3		IL12B		CDK5RAP2		CASQ2
DUT		HIF1A		SLC7A5		CDH13
XRCC6		ITGB8		EXOSC1		SORBS1
CTPS1		CXCL9		TATDN2		LAMA2
USP1		ADGRE1		DDX10		HSPB2
ILF2		PLAU		BANF1		MEF2C
ABCE1		CTSB		RAC1		MYLK
ETF1		CD86		TSN		SGCA
C1QBP		CD274		PEBP1		GPX3
TYMS		DUSP1		CSNK2A2		PPP1R3C
CDC20		RELB		ADIPOR2		MYL2
PRDX3		NFKB2				TAGLN
PHB2		TNF				CACNA1H
PSMA4		CD80				COX6A2
ODC1		TNFAIP2				MYH11
PSMD14		DRAM1				ITGA7
GOT2		NFKBIE				LDB3
RAN		BCL2A1				HSPB8
PTGES3		NINJ1				CD36
BUB3		LITAF				CLU
PSMB2		RIGI				AEBP1
SRSF7		CCL4				SH3BGR
SRSF3		STAT5A				AGRN
CDC45		KYNU				NOS1
IARS1		CCND1				EFS
SLC25A3		ITGB2				GNAO1
SNRPD1		SH2B3				FOXO4
KPNA2		PLA2G7				CRYAB
CCT2		GNGT2				MYOM1
COX5A		APOBEC3G				MYL4
MCM6		LGMN				SGCG
RANBP1		CSF2RB				COL4A2
MAD2L1		CCR1				FXYD1
H2AZ1		STAT2				ITGB5
CCNA2		IL12RB1				TNNT3
MCM5		CXCL13				MEF2D
RAD1		TNFRSF1A				CAMK2B
TP53		MYD88				ACTN2
HELLS		STAT3				FHL1
UBR7		CSF2				SPEG
ASF1A		TNFRSF1B				TPM2
GINS1		SPI1				SVIL
TUBG1		FGR				IGFBP3
BARD1		CFP				GADD45B
RAD51C		CCR2				APOD
RPA2		ITGAL				PPFIA4
CENPM		CCR5				HRC
DDX39A		IGSF6				DTNA
HMGB3		HLA-DQA1				ACTC1
CCNE1		GPR65				HDAC5
DCK		CD3E				DST
DCLRE1B		KLRD1				ABI3BP
SHMT1		PTPN6				THY1
POLD3		CCL13				COL12A1
AURKB		IL11				ITGA5
PHF5A		STAT4				POSTN
JPT1		CD7				LOX
CENPE		GBP2				COL11A1
RAD51AP1		CD96				COL16A1
PPP1R8		CD2				PCOLCE
TIMELESS		CD3G				CDH6
UBE2S		CD247				WNT5A
TMPO		HLA-DMB				SERPINH1
DONSON		CD74				CALU
HMMR		HLA-DRA				IGFBP4
UNG		CRTAM				RGS4
DEPDC1		FGL2				ECM2
CHEK1		PML				COL1A2
TRIP13		KLF6				ITGB3
LMNB1		ISG20				FBLN1
DLGAP5		VAMP5				BASP1
TIPIN		SAMHD1				CDH11
ASF1B		IFI30				FLNA
SPC24		SLAMF7				CCN1
CKS2		ITGB7				COL5A2
AK2		HLA-DRB1				FAP
SLBP		TRAFD1				BDNF
BUB1B		ST3GAL5				FBN1
GINS3		IFITM3				SFRP1
CDKN3		HLA-B				FSTL3
TACC3		DHX58				TGFBI
CDCA3		SAMD9L				FSTL1
PLK4		CCL5				LRP1
BIRC5		BANK1				MMP14
RACGAP1		BTG2				THBS2
CHEK2						THBS1
CDK1						COL5A1
RRM2						FZD8
CDC25A						LOXL2
CDCA8						SLIT3
UBE2T						SPOCK1
PTTG1						FBLN5
CCNB2						VCAN
SLC25A5						EFEMP2
NDUFS2						SLIT2
HCCS						MATN3
ABCB7						EDIL3
MRPS12						PTX3
SLC25A4						PDGFRB
HADHB						CALD1
MRPS11						DPYSL3
NDUFV2						VIM
MRPL34						INHBA
DECR1						BGN
UQCRC1						SCG2
TIMM8B						COL4A1
AFG3L2						PDLIM4
OXA1L						VEGFC
ALDH6A1						SFRP4
IDH3A						SERPINE1
GLUD1						FERMT2
DLST						CDH2
ATP1B1						COL8A2
CASP7						MFAP5
CYB5A						GJA1
ALAS1						MYL9
AIFM1						LAMC1
ETFDH						MAGEE1
COX11						ACTA2
IDH2						GPC1
NDUFA6						GEM
COX8A						NTM
COX10						SPP1
NDUFB1						HTRA1
ACADSB						ELN
PDHB						CCN2
LDHB						PMEPA1
UQCR11						CAP2
UQCR10						SDC4
COX7B						MGP
ATP5F1A						ICAM5
MRPS30						CLDN5
DLAT						PARVA
MPC1						ADAM23
PDHA1						PECAM1
NDUFA9						AKT3
COX6A1						NEXN
SDHD						DMP1
NDUFS1						CNTN1
DLD						MAP4K2
TIMM50						NEGR1
PDHX						IRS1
COX15						MYH10
NDUFS4						NFASC
TIMM17A						INPPL1
GPI						LAYN
ACAT1						SLC30A3
UQCRC2						RSU1
NDUFA7						SGCE
CS						CLDN4
ATP5F1B						ITGA9
IDH1						ADAMTS5
ETFA						ITGA3
ATP5PF						AMIGO2
MRPL35						SIRPA
MDH1						TRO
LRPPRC						CD34
IMMT						PLCG1
MRPS22						CADM3
NDUFS3						PCDH1
ATP5PB						PKD1
SUCLG1						TAOK2
TOMM22						CLDN11
MRPS15						IKBKG
ATP5MC1						CADM2
FXN						CDH8
ATP5MC3						VWF
NDUFC1						NRXN2
SDHB						COL9A1
UQCRFS1						PBX2
GRPEL1						JAM3
ECHS1						THBS3
ATP5F1C						BAIAP2
SUPV3L1						GAMT
FH						STX4
UQCRH						SHC1
WRN						NRP1
HIRA						GLI1
SLC12A2						HEY1
PRMT5						LDB1
HSPA8						CRMP1
SAP30						NRP2
RBM14						L1CAM
AMD1						PTCH1
NUP50						OLR1
CHAF1A						S100A4
SFPQ						STC1
CDC6						KCNJ8
KNL1						FGFR1
NSD2						PDGFA
NDC80						MAML2
DBF4						DTX1
CDC7						PPARD
STIL						NOTCH3
KIF23						FZD7
NUSAP1						LFNG
KIF11						HEYL
EXO1						FZD1
DTYMK						LEF1
BUB1						ADAM17
PBK						NOTCH4
E2F2						TCL1A
PRC1						SLC16A7
HK2						DCC
SORD						RYR2
LTA4H						YPEL1
GLA						STAG3
ERO1A						CAMK1D
RAB1A						KMT2D
RDH11						TSHB
GAPDH						EPHA5
PDK1						EDN1
TXNRD1						KCND1
UBE2D3						SNCB
POLR3G						NUDT11
PSMB5						KRT1
MTHFD2L						KCNN1
SERP1						ABCG4
SSR1						SLC29A3
PSMD12						NPHS1
ENO1						PDK2
PPA1						KCNMB1
PNP						SLC12A3
TPI1						CLSTN3
ELOVL6						COPZ2
PSMA3						NGB
CCNG1						ATP6V1B1
QDPR						SSTR4
GSR						MYO15A
DHFR						ITIH3
PSAT1						GDNF
GOT1						THNSL2
POLH						TGFB2
ACADS						ZBTB16
ACADM						FGF22
SDHA						PDE6B
ECH1						NRIP2
GSTZ1						SYNPO
PPARA						THRB
MAOA						EFHD1
ACO2						KLHDC8A
CRYZ						PLAG1
GCDH						TCF7L1
FABP2						CCN5
PSME1						NDST1
ACSM3						CSRP2
ECI2						SDC2
UGDH						PDGFB
OSTC						FOXO3
ADSL						ACKR3
ALDH3A2						CAVIN1
CPOX						SLC2A3
BCKDHB						STBD1
NCAPH2						PPP1R15A
HMGCL						EXT1
CBR1						IRS2
SMS						PAM
CPT2						RRAGD
UROS						HAS1
RAP1GDS1						AKAP12
ALDH9A1						KIF5A
SUCLG2						DPYSL4
AUH						PHKG1
AADAT						CDKN1C
HSD17B4						KLF7
HSDL2						PIM1
METAP1						NR3C1
HADH						PTPN21
CALR						KCNMA1
KDELR3						FYN
IDE						MAP1B
TSPO						PLPP3
SCP2						CACNA1A
BCL10						IGF1R
CLN6						EFEMP1
PEX11A						IGFBP5
NUDT19						PTPRM
CDK7						ADGRL2
SLC25A17						AMPH
EPHX2						ATP2B4
ABCD3						LTBP1
SLC27A2						DLC1
EGLN3						MMP16
BIK						ZMIZ1
NANP						CDON
GFUS						MAGI2
PGAM1						TGFBR2
CD44						GCK
MPI						BCL2L11
AKR1A1						PRKCD
FUT8						MARCKS
AGL						LRIG1
ANG						GYPC
PDK3						HDAC9
GLCE						HOXD11
GALK2						EMP1
SRD5A3						RGS16
PGM2						ITGBL1
ME2						G0S2
ALDH7A1						TMEM100
SLC35A3						TMEM176B
PKP2						ADGRA2
BPNT1						CIDEA
GALE						CBL
RARS1						ALDH1A3
CASP6						SPARCL1
KIF20A						NAP1L2
CHUK						PEG3
G3BP2						FLT4
PPM1B						GPRC5B
IFNGR1						MMP11
CHCHD10						ANKH
DBT						NGF
TST						C1R
MCCC1						CSRP1
GPHN						USP11
ALDH2						CPQ
SQOR						F10
PPARG						APOC2
CMBL						A2M
CMPK1						SHE
SAMM50						NEFH
GHITM						IL2RG
COQ5						GATA3
PTCD3						SRPX
COQ3						GAS1
HSPA4L						HSPB1
USO1
VPS4B
DNM1L
GCH1
BID
CXCL2
C4BPB
CASP3
TMBIM6
FDFT1
FABP5
CNDP2
CYP2C18
RAP1GAP
ACSM1
ABHD6
HES6
TTPA
GSTO1
SLC35D1
SSR3
SAR1B
PAPSS2
ADH5
GSTM4
AP4B1
HACL1
GART
MTHFD1
MCCC2
UBE2N

## Sheet: GSEA_GC_DI-HIGH
	TCGA GC COHORT
		DICHOTOMY INDEX-HIGH SUBSET
	GS	SIZE	ES	NES	NOM p-val	FDR q-val	FWER p-val	RANK AT MAX	LEADING EDGE
1	HALLMARK_MYC_TARGETS_V1	186	0.82	3.83	0	0	0	3015	tags=89%, list=15%, signal=103%
2	HALLMARK_E2F_TARGETS	188	0.84	3.81	0	0	0	2399	tags=82%, list=12%, signal=93%
3	HALLMARK_G2M_CHECKPOINT	179	0.78	3.56	0	0	0	1921	tags=70%, list=9%, signal=76%
4	HALLMARK_MYC_TARGETS_V2	56	0.85	3.2	0	0	0	2296	tags=91%, list=11%, signal=102%
5	HALLMARK_OXIDATIVE_PHOSPHORYLATION	173	0.63	2.92	0	0	0	4706	tags=71%, list=23%, signal=91%
6	HALLMARK_MTORC1_SIGNALING	182	0.59	2.72	0	0	0	3390	tags=54%, list=17%, signal=65%
7	HALLMARK_DNA_REPAIR	140	0.58	2.59	0	0	0	4670	tags=62%, list=23%, signal=80%
8	HALLMARK_UNFOLDED_PROTEIN_RESPONSE	101	0.54	2.3	0	0	0.001	3479	tags=47%, list=17%, signal=56%
9	HALLMARK_GLYCOLYSIS	190	0.42	1.93	0	0	0.002	4128	tags=43%, list=20%, signal=53%
10	HALLMARK_MITOTIC_SPINDLE	179	0.41	1.9	0	0	0.002	1447	tags=24%, list=7%, signal=26%
11	HALLMARK_SPERMATOGENESIS	129	0.39	1.71	0	0.003	0.017	4061	tags=29%, list=20%, signal=36%
12	HALLMARK_PEROXISOME	97	0.38	1.61	0	0.005	0.03	5278	tags=44%, list=26%, signal=59%
13	HALLMARK_FATTY_ACID_METABOLISM	146	0.36	1.6	0	0.004	0.032	4348	tags=42%, list=21%, signal=54%
14	HALLMARK_REACTIVE_OXYGEN_SPECIES_PATHWAY	46	0.44	1.6	0.008	0.004	0.033	3832	tags=48%, list=19%, signal=59%
15	HALLMARK_UV_RESPONSE_UP	151	0.33	1.49	0.005	0.011	0.09	3690	tags=36%, list=18%, signal=44%
16	HALLMARK_PROTEIN_SECRETION	90	0.34	1.41	0.032	0.023	0.186	5255	tags=42%, list=26%, signal=57%
17	HALLMARK_ADIPOGENESIS	182	0.28	1.3	0.016	0.058	0.428	3557	tags=36%, list=17%, signal=43%
18	HALLMARK_CHOLESTEROL_HOMEOSTASIS	66	0.3	1.15	0.197	0.176	0.849	3848	tags=35%, list=19%, signal=43%
19	HALLMARK_XENOBIOTIC_METABOLISM	187	0.22	1	0.449	0.512	0.997	4810	tags=30%, list=23%, signal=39%
20	HALLMARK_PI3K_AKT_MTOR_SIGNALING	99	0.23	0.98	0.498	0.529	0.999	4522	tags=31%, list=22%, signal=40%
21	HALLMARK_INTERFERON_ALPHA_RESPONSE	90	0.2	0.81	0.911	0.912	1	6166	tags=36%, list=30%, signal=51%

## Sheet: GSEA_GC_DI-LOW
	TCGA GC COHORT
		DICHOTOMY INDEX-LOW SUBSET
	GS	SIZE	ES	NES	NOM p-val	FDR q-val	FWER p-val	RANK AT MAX	LEADING EDGE
1	HALLMARK_EPITHELIAL_MESENCHYMAL_TRANSITION	185	-0.79	-3.12	0	0	0	2263	tags=64%, list=11%, signal=72%
2	HALLMARK_MYOGENESIS	184	-0.65	-2.54	0	0	0	4134	tags=54%, list=20%, signal=67%
3	HALLMARK_UV_RESPONSE_DN	128	-0.63	-2.38	0	0	0	2985	tags=49%, list=15%, signal=57%
4	HALLMARK_APICAL_JUNCTION	182	-0.58	-2.25	0	0	0	3258	tags=37%, list=16%, signal=44%
5	HALLMARK_COAGULATION	134	-0.59	-2.25	0	0	0	4192	tags=40%, list=20%, signal=49%
6	HALLMARK_INFLAMMATORY_RESPONSE	186	-0.56	-2.23	0	0	0	5335	tags=58%, list=26%, signal=77%
7	HALLMARK_TNFA_SIGNALING_VIA_NFKB	187	-0.55	-2.16	0	0	0	5046	tags=53%, list=25%, signal=70%
8	HALLMARK_KRAS_SIGNALING_UP	185	-0.52	-2.04	0	0	0	4954	tags=47%, list=24%, signal=61%
9	HALLMARK_ANGIOGENESIS	34	-0.63	-1.95	0	0	0.001	3177	tags=41%, list=15%, signal=49%
10	HALLMARK_HEDGEHOG_SIGNALING	29	-0.62	-1.88	0	0	0.003	2313	tags=31%, list=11%, signal=35%
11	HALLMARK_COMPLEMENT	190	-0.47	-1.88	0	0	0.003	4554	tags=39%, list=22%, signal=50%
12	HALLMARK_IL6_JAK_STAT3_SIGNALING	83	-0.53	-1.88	0	0	0.003	3753	tags=37%, list=18%, signal=46%
13	HALLMARK_ALLOGRAFT_REJECTION	187	-0.46	-1.82	0	0	0.005	5095	tags=51%, list=25%, signal=68%
14	HALLMARK_HYPOXIA	182	-0.45	-1.79	0	0	0.007	4671	tags=41%, list=23%, signal=53%
15	HALLMARK_IL2_STAT5_SIGNALING	183	-0.45	-1.78	0	0	0.008	4732	tags=44%, list=23%, signal=56%
16	HALLMARK_TGF_BETA_SIGNALING	51	-0.48	-1.56	0.01	0.008	0.152	3025	tags=31%, list=15%, signal=37%
17	HALLMARK_APOPTOSIS	152	-0.39	-1.52	0.005	0.012	0.229	3620	tags=30%, list=18%, signal=36%
18	HALLMARK_APICAL_SURFACE	38	-0.46	-1.44	0.05	0.025	0.443	4748	tags=42%, list=23%, signal=55%
19	HALLMARK_INTERFERON_GAMMA_RESPONSE	188	-0.36	-1.44	0.007	0.024	0.456	5152	tags=36%, list=25%, signal=48%
20	HALLMARK_ESTROGEN_RESPONSE_EARLY	178	-0.36	-1.4	0.011	0.033	0.588	4394	tags=33%, list=21%, signal=42%
21	HALLMARK_KRAS_SIGNALING_DN	177	-0.35	-1.37	0.024	0.045	0.719	6076	tags=38%, list=30%, signal=54%
22	HALLMARK_NOTCH_SIGNALING	31	-0.41	-1.22	0.18	0.156	0.99	4986	tags=45%, list=24%, signal=60%
23	HALLMARK_BILE_ACID_METABOLISM	101	-0.29	-1.07	0.334	0.419	1	702	tags=9%, list=3%, signal=9%
24	HALLMARK_HEME_METABOLISM	180	-0.26	-1.02	0.433	0.519	1	4523	tags=26%, list=22%, signal=33%
25	HALLMARK_ANDROGEN_RESPONSE	89	-0.26	-0.92	0.615	0.752	1	4968	tags=37%, list=24%, signal=49%
26	HALLMARK_WNT_BETA_CATENIN_SIGNALING	39	-0.28	-0.89	0.651	0.78	1	4531	tags=28%, list=22%, signal=36%
27	HALLMARK_PANCREAS_BETA_CELLS	38	-0.28	-0.88	0.649	0.777	1	3780	tags=18%, list=18%, signal=23%
28	HALLMARK_ESTROGEN_RESPONSE_LATE	180	-0.21	-0.83	0.852	0.854	1	4314	tags=24%, list=21%, signal=30%
29	HALLMARK_P53_PATHWAY	184	-0.19	-0.77	0.94	0.916	1	4673	tags=26%, list=23%, signal=33%
Table: Gene sets enriched in phenotype 1 (207 samples) [plain text format]

## Sheet: GSEA_GC_EARLY
	TCGA GC COHORT
	EARLY-STAGE DISEASE
	GS	SIZE	ES	NES	NOM p-val	FDR q-val	FWER p-val	RANK AT MAX	LEADING EDGE
1	HALLMARK_OXIDATIVE_PHOSPHORYLATION	173	0.64	3.78	0	0	0	3335	tags=54%, list=16%, signal=64%
2	HALLMARK_PEROXISOME	97	0.49	2.55	0	0	0	2391	tags=38%, list=12%, signal=43%
3	HALLMARK_FATTY_ACID_METABOLISM	146	0.46	2.53	0	0	0	3063	tags=43%, list=15%, signal=50%
4	HALLMARK_MYC_TARGETS_V2	56	0.52	2.36	0	0	0	6264	tags=64%, list=31%, signal=92%
5	HALLMARK_ADIPOGENESIS	182	0.4	2.27	0	0	0	2405	tags=37%, list=12%, signal=41%
6	HALLMARK_MYC_TARGETS_V1	186	0.36	2.12	0	0	0	5266	tags=44%, list=26%, signal=58%
7	HALLMARK_E2F_TARGETS	188	0.32	1.84	0	0.002	0.002	5303	tags=41%, list=26%, signal=55%
8	HALLMARK_GLYCOLYSIS	190	0.3	1.64	0	0.02	0.019	3460	tags=35%, list=17%, signal=42%
9	HALLMARK_REACTIVE_OXYGEN_SPECIES_PATHWAY	46	0.37	1.64	0.016	0.018	0.02	2805	tags=35%, list=14%, signal=40%
10	HALLMARK_BILE_ACID_METABOLISM	101	0.32	1.63	0	0.017	0.021	1975	tags=26%, list=10%, signal=28%
11	HALLMARK_G2M_CHECKPOINT	179	0.28	1.57	0	0.019	0.027	5321	tags=42%, list=26%, signal=57%
12	HALLMARK_P53_PATHWAY	184	0.27	1.52	0	0.024	0.034	3737	tags=31%, list=18%, signal=38%
13	HALLMARK_ESTROGEN_RESPONSE_EARLY	178	0.26	1.48	0	0.026	0.042	2107	tags=26%, list=10%, signal=29%
14	HALLMARK_XENOBIOTIC_METABOLISM	187	0.28	1.47	0	0.027	0.045	2843	tags=28%, list=14%, signal=33%
15	HALLMARK_PROTEIN_SECRETION	90	0.28	1.44	0	0.03	0.055	3235	tags=29%, list=16%, signal=34%
16	HALLMARK_ESTROGEN_RESPONSE_LATE	180	0.23	1.26	0	0.096	0.169	2057	tags=22%, list=10%, signal=24%
17	HALLMARK_ANDROGEN_RESPONSE	89	0.23	1.13	0.15	0.218	0.37	2107	tags=21%, list=10%, signal=24%
18	HALLMARK_DNA_REPAIR	140	0.19	1.08	0.227	0.3	0.487	5328	tags=36%, list=26%, signal=49%
19	HALLMARK_MTORC1_SIGNALING	182	0.19	1.07	0.231	0.292	0.496	3047	tags=21%, list=15%, signal=25%
Table: Gene sets enriched in phenotype 1 (17 samples) [plain text format]

[truncated: 1 more sheets: GSEA_GC_LATE]
